# Supplementary material for: A model-based design strategy to engineer miRNA-regulated detection systems
Source: Front Syst Biol. 2025 Aug 14;5:1601854. doi: 10.3389/fsysb.2025.1601854 (PMC12390972; doi:10.3389/fsysb.2025.1601854)
Supplement: Supplementary file 2 [file Table1.xlsx]

## Sheet: fig_2B
Unconstrained f3 and f5			Unconstrained f3 and f5 < 4			f3 < 2 and unconstrained f5			f3 < 2 and f5 < 4
f1	f4		f1	f4		f1	f4		f1	f4
0.00853513	18.7666		0.00830128	19.5776		0.00053564	18.8396		0.209918	19.2293
0.0022151	16.6394		1.18843	16.1449		5.04735	16.2704		4.98954e-05	16.1789
0.0092141	14.012		38.6583	14		0.00466769	14.4614		0.000622493	14.0565
0.0160153	12.6486		0.00365379	12.0312		3.54116	12.883		52.5302	12.0132
0.000696389	10.6215		0.00747518	11.417		0.000313358	10.5275		0.00962336	11.7045
0.000181674	8.13696		1.25803e-05	8.35765		0.0259272	9.35293		0.00892058	8.00018
0.000206687	6.71187		3.4767e-05	7.3141		0.00453013	6.69546		9.10724e-06	7.15303
3.3441e-06	5.25834		2.50997e-05	5.31218		0.00138317	5.69244		0.000529157	5.79803
2.03566e-06	2.22002		1.88445e-06	2.30704		0.000183669	3.70964		5.76301	3.98003
0.000259596	0.308338		3.41872e-06	0.308341		25.7408	1.99493		44.7553	1.9978

## Sheet: fig_2C
Oscillating			Non-oscillating			Perfect response
miRNA input	Output C		miRNA input	Output C		miRNA input	Output C
0.01	1.37172		0.01	0.173487		0	0
8.34083	1.37172		8.34083	0.321343		0.02	0
16.6717	1.37545		16.6717	0.321979		0.04	0
25.0025	1.62373		25.0025	0.298109		0.06	0
33.3333	2.11087		33.3333	0.337311		0.08	0
37.037	4.66765		37.037	0.477564		0.1	0
40.7407	7.37821		40.7407	1.0659		0.12	0
44.4444	3.02678		44.4444	2.93553		0.14	0
48.1481	6.99937		48.1481	7.17364		0.16	0
50	9.35095		50	10.0928		0.18	0
51.8519	11.5062		51.8519	13.0177		0.2	0
55.5556	14.6491		55.5556	17.2649		0.22	0
59.2593	16.3461		59.2593	19.1151		0.24	0
62.963	17.1996		62.963	19.7351		0.26	0
66.6667	17.6514		66.6667	19.9229		0.28	0
100	15.8325		100	20		0.3	0
133.333	8.27465		133.333	20		0.32	0
166.667	17.8054		166.667	20		0.34	0
200	19.6849		200	20		0.36	0
						0.38	0
						0.4	0
						0.42	0
						0.44	0
						0.46	0
						0.48	0
						0.5	0
						0.52	0
						0.54	0
						0.56	0
						0.58	0
						0.6	0
						0.62	0
						0.64	0
						0.66	0
						0.68	0
						0.7	0
						0.72	0
						0.74	0
						0.76	0
						0.78	0
						0.8	0
						0.82	0
						0.84	0
						0.86	0
						0.88	0
						0.9	0
						0.92	0
						0.94	0
						0.96	0
						0.98	0
						1	0
						1.02	0
						1.04	0
						1.06	0
						1.08	0
						1.1	0
						1.12	0
						1.14	0
						1.16	0
						1.18	0
						1.2	0
						1.22	0
						1.24	0
						1.26	0
						1.28	0
						1.3	0
						1.32	0
						1.34	0
						1.36	0
						1.38	0
						1.4	0
						1.42	0
						1.44	0
						1.46	0
						1.48	0
						1.5	0
						1.52	0
						1.54	0
						1.56	0
						1.58	0
						1.6	0
						1.62	0
						1.64	0
						1.66	0
						1.68	0
						1.7	0
						1.72	0
						1.74	0
						1.76	0
						1.78	0
						1.8	0
						1.82	0
						1.84	0
						1.86	0
						1.88	0
						1.9	0
						1.92	0
						1.94	0
						1.96	0
						1.98	0
						2	0
						2.02	0
						2.04	0
						2.06	0
						2.08	0
						2.1	0
						2.12	0
						2.14	0
						2.16	0
						2.18	0
						2.2	0
						2.22	0
						2.24	0
						2.26	0
						2.28	0
						2.3	0
						2.32	0
						2.34	0
						2.36	0
						2.38	0
						2.4	0
						2.42	0
						2.44	0
						2.46	0
						2.48	0
						2.5	0
						2.52	0
						2.54	0
						2.56	0
						2.58	0
						2.6	0
						2.62	0
						2.64	0
						2.66	0
						2.68	0
						2.7	0
						2.72	0
						2.74	0
						2.76	0
						2.78	0
						2.8	0
						2.82	0
						2.84	0
						2.86	0
						2.88	0
						2.9	0
						2.92	0
						2.94	0
						2.96	0
						2.98	0
						3	0
						3.02	0
						3.04	0
						3.06	0
						3.08	0
						3.1	0
						3.12	0
						3.14	0
						3.16	0
						3.18	0
						3.2	0
						3.22	0
						3.24	0
						3.26	0
						3.28	0
						3.3	0
						3.32	0
						3.34	0
						3.36	0
						3.38	0
						3.4	0
						3.42	0
						3.44	0
						3.46	0
						3.48	0
						3.5	0
						3.52	0
						3.54	0
						3.56	0
						3.58	0
						3.6	0
						3.62	0
						3.64	0
						3.66	0
						3.68	0
						3.7	0
						3.72	0
						3.74	0
						3.76	0
						3.78	0
						3.8	0
						3.82	0
						3.84	0
						3.86	0
						3.88	0
						3.9	0
						3.92	0
						3.94	0
						3.96	0
						3.98	0
						4	0
						4.02	0
						4.04	0
						4.06	0
						4.08	0
						4.1	0
						4.12	0
						4.14	0
						4.16	0
						4.18	0
						4.2	0
						4.22	0
						4.24	0
						4.26	0
						4.28	0
						4.3	0
						4.32	0
						4.34	0
						4.36	0
						4.38	0
						4.4	0
						4.42	0
						4.44	0
						4.46	0
						4.48	0
						4.5	0
						4.52	0
						4.54	0
						4.56	0
						4.58	0
						4.6	0
						4.62	0
						4.64	0
						4.66	0
						4.68	0
						4.7	0
						4.72	0
						4.74	0
						4.76	0
						4.78	0
						4.8	0
						4.82	0
						4.84	0
						4.86	0
						4.88	0
						4.9	0
						4.92	0
						4.94	0
						4.96	0
						4.98	0
						5	0
						5.02	0
						5.04	0
						5.06	0
						5.08	0
						5.1	0
						5.12	0
						5.14	0
						5.16	0
						5.18	0
						5.2	0
						5.22	0
						5.24	0
						5.26	0
						5.28	0
						5.3	0
						5.32	0
						5.34	0
						5.36	0
						5.38	0
						5.4	0
						5.42	0
						5.44	0
						5.46	0
						5.48	0
						5.5	0
						5.52	0
						5.54	0
						5.56	0
						5.58	0
						5.6	0
						5.62	0
						5.64	0
						5.66	0
						5.68	0
						5.7	0
						5.72	0
						5.74	0
						5.76	0
						5.78	0
						5.8	0
						5.82	0
						5.84	0
						5.86	0
						5.88	0
						5.9	0
						5.92	0
						5.94	0
						5.96	0
						5.98	0
						6	0
						6.02	0
						6.04	0
						6.06	0
						6.08	0
						6.1	0
						6.12	0
						6.14	0
						6.16	0
						6.18	0
						6.2	0
						6.22	0
						6.24	0
						6.26	0
						6.28	0
						6.3	0
						6.32	0
						6.34	0
						6.36	0
						6.38	0
						6.4	0
						6.42	0
						6.44	0
						6.46	0
						6.48	0
						6.5	0
						6.52	0
						6.54	0
						6.56	0
						6.58	0
						6.6	0
						6.62	0
						6.64	0
						6.66	0
						6.68	0
						6.7	0
						6.72	0
						6.74	0
						6.76	0
						6.78	0
						6.8	0
						6.82	0
						6.84	0
						6.86	0
						6.88	0
						6.9	0
						6.92	0
						6.94	0
						6.96	0
						6.98	0
						7	0
						7.02	0
						7.04	0
						7.06	0
						7.08	0
						7.1	0
						7.12	0
						7.14	0
						7.16	0
						7.18	0
						7.2	0
						7.22	0
						7.24	0
						7.26	0
						7.28	0
						7.3	0
						7.32	0
						7.34	0
						7.36	0
						7.38	0
						7.4	0
						7.42	0
						7.44	0
						7.46	0
						7.48	0
						7.5	0
						7.52	0
						7.54	0
						7.56	0
						7.58	0
						7.6	0
						7.62	0
						7.64	0
						7.66	0
						7.68	0
						7.7	0
						7.72	0
						7.74	0
						7.76	0
						7.78	0
						7.8	0
						7.82	0
						7.84	0
						7.86	0
						7.88	0
						7.9	0
						7.92	0
						7.94	0
						7.96	0
						7.98	0
						8	0
						8.02	0
						8.04	0
						8.06	0
						8.08	0
						8.1	0
						8.12	0
						8.14	0
						8.16	0
						8.18	0
						8.2	0
						8.22	0
						8.24	0
						8.26	0
						8.28	0
						8.3	0
						8.32	0
						8.34	0
						8.36	0
						8.38	0
						8.4	0
						8.42	0
						8.44	0
						8.46	0
						8.48	0
						8.5	0
						8.52	0
						8.54	0
						8.56	0
						8.58	0
						8.6	0
						8.62	0
						8.64	0
						8.66	0
						8.68	0
						8.7	0
						8.72	0
						8.74	0
						8.76	0
						8.78	0
						8.8	0
						8.82	0
						8.84	0
						8.86	0
						8.88	0
						8.9	0
						8.92	0
						8.94	0
						8.96	0
						8.98	0
						9	0
						9.02	0
						9.04	0
						9.06	0
						9.08	0
						9.1	0
						9.12	0
						9.14	0
						9.16	0
						9.18	0
						9.2	0
						9.22	0
						9.24	0
						9.26	0
						9.28	0
						9.3	0
						9.32	0
						9.34	0
						9.36	0
						9.38	0
						9.4	0
						9.42	0
						9.44	0
						9.46	0
						9.48	0
						9.5	0
						9.52	0
						9.54	0
						9.56	0
						9.58	0
						9.6	0
						9.62	0
						9.64	0
						9.66	0
						9.68	0
						9.7	0
						9.72	0
						9.74	0
						9.76	0
						9.78	0
						9.8	0
						9.82	0
						9.84	0
						9.86	0
						9.88	0
						9.9	0
						9.92	0
						9.94	0
						9.96	0
						9.98	0
						10	0
						10.02	0
						10.04	0
						10.06	0
						10.08	0
						10.1	0
						10.12	0
						10.14	0
						10.16	0
						10.18	0
						10.2	0
						10.22	0
						10.24	0
						10.26	0
						10.28	0
						10.3	0
						10.32	0
						10.34	0
						10.36	0
						10.38	0
						10.4	0
						10.42	0
						10.44	0
						10.46	0
						10.48	0
						10.5	0
						10.52	0
						10.54	0
						10.56	0
						10.58	0
						10.6	0
						10.62	0
						10.64	0
						10.66	0
						10.68	0
						10.7	0
						10.72	0
						10.74	0
						10.76	0
						10.78	0
						10.8	0
						10.82	0
						10.84	0
						10.86	0
						10.88	0
						10.9	0
						10.92	0
						10.94	0
						10.96	0
						10.98	0
						11	0
						11.02	0
						11.04	0
						11.06	0
						11.08	0
						11.1	0
						11.12	0
						11.14	0
						11.16	0
						11.18	0
						11.2	0
						11.22	0
						11.24	0
						11.26	0
						11.28	0
						11.3	0
						11.32	0
						11.34	0
						11.36	0
						11.38	0
						11.4	0
						11.42	0
						11.44	0
						11.46	0
						11.48	0
						11.5	0
						11.52	0
						11.54	0
						11.56	0
						11.58	0
						11.6	0
						11.62	0
						11.64	0
						11.66	0
						11.68	0
						11.7	0
						11.72	0
						11.74	0
						11.76	0
						11.78	0
						11.8	0
						11.82	0
						11.84	0
						11.86	0
						11.88	0
						11.9	0
						11.92	0
						11.94	0
						11.96	0
						11.98	0
						12	0
						12.02	0
						12.04	0
						12.06	0
						12.08	0
						12.1	0
						12.12	0
						12.14	0
						12.16	0
						12.18	0
						12.2	0
						12.22	0
						12.24	0
						12.26	0
						12.28	0
						12.3	0
						12.32	0
						12.34	0
						12.36	0
						12.38	0
						12.4	0
						12.42	0
						12.44	0
						12.46	0
						12.48	0
						12.5	0
						12.52	0
						12.54	0
						12.56	0
						12.58	0
						12.6	0
						12.62	0
						12.64	0
						12.66	0
						12.68	0
						12.7	0
						12.72	0
						12.74	0
						12.76	0
						12.78	0
						12.8	0
						12.82	0
						12.84	0
						12.86	0
						12.88	0
						12.9	0
						12.92	0
						12.94	0
						12.96	0
						12.98	0
						13	0
						13.02	0
						13.04	0
						13.06	0
						13.08	0
						13.1	0
						13.12	0
						13.14	0
						13.16	0
						13.18	0
						13.2	0
						13.22	0
						13.24	0
						13.26	0
						13.28	0
						13.3	0
						13.32	0
						13.34	0
						13.36	0
						13.38	0
						13.4	0
						13.42	0
						13.44	0
						13.46	0
						13.48	0
						13.5	0
						13.52	0
						13.54	0
						13.56	0
						13.58	0
						13.6	0
						13.62	0
						13.64	0
						13.66	0
						13.68	0
						13.7	0
						13.72	0
						13.74	0
						13.76	0
						13.78	0
						13.8	0
						13.82	0
						13.84	0
						13.86	0
						13.88	0
						13.9	0
						13.92	0
						13.94	0
						13.96	0
						13.98	0
						14	0
						14.02	0
						14.04	0
						14.06	0
						14.08	0
						14.1	0
						14.12	0
						14.14	0
						14.16	0
						14.18	0
						14.2	0
						14.22	0
						14.24	0
						14.26	0
						14.28	0
						14.3	0
						14.32	0
						14.34	0
						14.36	0
						14.38	0
						14.4	0
						14.42	0
						14.44	0
						14.46	0
						14.48	0
						14.5	0
						14.52	0
						14.54	0
						14.56	0
						14.58	0
						14.6	0
						14.62	0
						14.64	0
						14.66	0
						14.68	0
						14.7	0
						14.72	0
						14.74	0
						14.76	0
						14.78	0
						14.8	0
						14.82	0
						14.84	0
						14.86	0
						14.88	0
						14.9	0
						14.92	0
						14.94	0
						14.96	0
						14.98	0
						15	0
						15.02	0
						15.04	0
						15.06	0
						15.08	0
						15.1	0
						15.12	0
						15.14	0
						15.16	0
						15.18	0
						15.2	0
						15.22	0
						15.24	0
						15.26	0
						15.28	0
						15.3	0
						15.32	0
						15.34	0
						15.36	0
						15.38	0
						15.4	0
						15.42	0
						15.44	0
						15.46	0
						15.48	0
						15.5	0
						15.52	0
						15.54	0
						15.56	0
						15.58	0
						15.6	0
						15.62	0
						15.64	0
						15.66	0
						15.68	0
						15.7	0
						15.72	0
						15.74	0
						15.76	0
						15.78	0
						15.8	0
						15.82	0
						15.84	0
						15.86	0
						15.88	0
						15.9	0
						15.92	0
						15.94	0
						15.96	0
						15.98	0
						16	0
						16.02	0
						16.04	0
						16.06	0
						16.08	0
						16.1	0
						16.12	0
						16.14	0
						16.16	0
						16.18	0
						16.2	0
						16.22	0
						16.24	0
						16.26	0
						16.28	0
						16.3	0
						16.32	0
						16.34	0
						16.36	0
						16.38	0
						16.4	0
						16.42	0
						16.44	0
						16.46	0
						16.48	0
						16.5	0
						16.52	0
						16.54	0
						16.56	0
						16.58	0
						16.6	0
						16.62	0
						16.64	0
						16.66	0
						16.68	0
						16.7	0
						16.72	0
						16.74	0
						16.76	0
						16.78	0
						16.8	0
						16.82	0
						16.84	0
						16.86	0
						16.88	0
						16.9	0
						16.92	0
						16.94	0
						16.96	0
						16.98	0
						17	0
						17.02	0
						17.04	0
						17.06	0
						17.08	0
						17.1	0
						17.12	0
						17.14	0
						17.16	0
						17.18	0
						17.2	0
						17.22	0
						17.24	0
						17.26	0
						17.28	0
						17.3	0
						17.32	0
						17.34	0
						17.36	0
						17.38	0
						17.4	0
						17.42	0
						17.44	0
						17.46	0
						17.48	0
						17.5	0
						17.52	0
						17.54	0
						17.56	0
						17.58	0
						17.6	0
						17.62	0
						17.64	0
						17.66	0
						17.68	0
						17.7	0
						17.72	0
						17.74	0
						17.76	0
						17.78	0
						17.8	0
						17.82	0
						17.84	0
						17.86	0
						17.88	0
						17.9	0
						17.92	0
						17.94	0
						17.96	0
						17.98	0
						18	0
						18.02	0
						18.04	0
						18.06	0
						18.08	0
						18.1	0
						18.12	0
						18.14	0
						18.16	0
						18.18	0
						18.2	0
						18.22	0
						18.24	0
						18.26	0
						18.28	0
						18.3	0
						18.32	0
						18.34	0
						18.36	0
						18.38	0
						18.4	0
						18.42	0
						18.44	0
						18.46	0
						18.48	0
						18.5	0
						18.52	0
						18.54	0
						18.56	0
						18.58	0
						18.6	0
						18.62	0
						18.64	0
						18.66	0
						18.68	0
						18.7	0
						18.72	0
						18.74	0
						18.76	0
						18.78	0
						18.8	0
						18.82	0
						18.84	0
						18.86	0
						18.88	0
						18.9	0
						18.92	0
						18.94	0
						18.96	0
						18.98	0
						19	0
						19.02	0
						19.04	0
						19.06	0
						19.08	0
						19.1	0
						19.12	0
						19.14	0
						19.16	0
						19.18	0
						19.2	0
						19.22	0
						19.24	0
						19.26	0
						19.28	0
						19.3	0
						19.32	0
						19.34	0
						19.36	0
						19.38	0
						19.4	0
						19.42	0
						19.44	0
						19.46	0
						19.48	0
						19.5	0
						19.52	0
						19.54	0
						19.56	0
						19.58	0
						19.6	0
						19.62	0
						19.64	0
						19.66	0
						19.68	0
						19.7	0
						19.72	0
						19.74	0
						19.76	0
						19.78	0
						19.8	0
						19.82	0
						19.84	0
						19.86	0
						19.88	0
						19.9	0
						19.92	0
						19.94	0
						19.96	0
						19.98	0
						20	0
						20.02	0
						20.04	0
						20.06	0
						20.08	0
						20.1	0
						20.12	0
						20.14	0
						20.16	0
						20.18	0
						20.2	0
						20.22	0
						20.24	0
						20.26	0
						20.28	0
						20.3	0
						20.32	0
						20.34	0
						20.36	0
						20.38	0
						20.4	0
						20.42	0
						20.44	0
						20.46	0
						20.48	0
						20.5	0
						20.52	0
						20.54	0
						20.56	0
						20.58	0
						20.6	0
						20.62	0
						20.64	0
						20.66	0
						20.68	0
						20.7	0
						20.72	0
						20.74	0
						20.76	0
						20.78	0
						20.8	0
						20.82	0
						20.84	0
						20.86	0
						20.88	0
						20.9	0
						20.92	0
						20.94	0
						20.96	0
						20.98	0
						21	0
						21.02	0
						21.04	0
						21.06	0
						21.08	0
						21.1	0
						21.12	0
						21.14	0
						21.16	0
						21.18	0
						21.2	0
						21.22	0
						21.24	0
						21.26	0
						21.28	0
						21.3	0
						21.32	0
						21.34	0
						21.36	0
						21.38	0
						21.4	0
						21.42	0
						21.44	0
						21.46	0
						21.48	0
						21.5	0
						21.52	0
						21.54	0
						21.56	0
						21.58	0
						21.6	0
						21.62	0
						21.64	0
						21.66	0
						21.68	0
						21.7	0
						21.72	0
						21.74	0
						21.76	0
						21.78	0
						21.8	0
						21.82	0
						21.84	0
						21.86	0
						21.88	0
						21.9	0
						21.92	0
						21.94	0
						21.96	0
						21.98	0
						22	0
						22.02	0
						22.04	0
						22.06	0
						22.08	0
						22.1	0
						22.12	0
						22.14	0
						22.16	0
						22.18	0
						22.2	0
						22.22	0
						22.24	0
						22.26	0
						22.28	0
						22.3	0
						22.32	0
						22.34	0
						22.36	0
						22.38	0
						22.4	0
						22.42	0
						22.44	0
						22.46	0
						22.48	0
						22.5	0
						22.52	0
						22.54	0
						22.56	0
						22.58	0
						22.6	0
						22.62	0
						22.64	0
						22.66	0
						22.68	0
						22.7	0
						22.72	0
						22.74	0
						22.76	0
						22.78	0
						22.8	0
						22.82	0
						22.84	0
						22.86	0
						22.88	0
						22.9	0
						22.92	0
						22.94	0
						22.96	0
						22.98	0
						23	0
						23.02	0
						23.04	0
						23.06	0
						23.08	0
						23.1	0
						23.12	0
						23.14	0
						23.16	0
						23.18	0
						23.2	0
						23.22	0
						23.24	0
						23.26	0
						23.28	0
						23.3	0
						23.32	0
						23.34	0
						23.36	0
						23.38	0
						23.4	0
						23.42	0
						23.44	0
						23.46	0
						23.48	0
						23.5	0
						23.52	0
						23.54	0
						23.56	0
						23.58	0
						23.6	0
						23.62	0
						23.64	0
						23.66	0
						23.68	0
						23.7	0
						23.72	0
						23.74	0
						23.76	0
						23.78	0
						23.8	0
						23.82	0
						23.84	0
						23.86	0
						23.88	0
						23.9	0
						23.92	0
						23.94	0
						23.96	0
						23.98	0
						24	0
						24.02	0
						24.04	0
						24.06	0
						24.08	0
						24.1	0
						24.12	0
						24.14	0
						24.16	0
						24.18	0
						24.2	0
						24.22	0
						24.24	0
						24.26	0
						24.28	0
						24.3	0
						24.32	0
						24.34	0
						24.36	0
						24.38	0
						24.4	0
						24.42	0
						24.44	0
						24.46	0
						24.48	0
						24.5	0
						24.52	0
						24.54	0
						24.56	0
						24.58	0
						24.6	0
						24.62	0
						24.64	0
						24.66	0
						24.68	0
						24.7	0
						24.72	0
						24.74	0
						24.76	0
						24.78	0
						24.8	0
						24.82	0
						24.84	0
						24.86	0
						24.88	0
						24.9	0
						24.92	0
						24.94	0
						24.96	0
						24.98	0
						25	0
						25.02	0
						25.04	0
						25.06	0
						25.08	0
						25.1	0
						25.12	0
						25.14	0
						25.16	0
						25.18	0
						25.2	0
						25.22	0
						25.24	0
						25.26	0
						25.28	0
						25.3	0
						25.32	0
						25.34	0
						25.36	0
						25.38	0
						25.4	0
						25.42	0
						25.44	0
						25.46	0
						25.48	0
						25.5	0
						25.52	0
						25.54	0
						25.56	0
						25.58	0
						25.6	0
						25.62	0
						25.64	0
						25.66	0
						25.68	0
						25.7	0
						25.72	0
						25.74	0
						25.76	0
						25.78	0
						25.8	0
						25.82	0
						25.84	0
						25.86	0
						25.88	0
						25.9	0
						25.92	0
						25.94	0
						25.96	0
						25.98	0
						26	0
						26.02	0
						26.04	0
						26.06	0
						26.08	0
						26.1	0
						26.12	0
						26.14	0
						26.16	0
						26.18	0
						26.2	0
						26.22	0
						26.24	0
						26.26	0
						26.28	0
						26.3	0
						26.32	0
						26.34	0
						26.36	0
						26.38	0
						26.4	0
						26.42	0
						26.44	0
						26.46	0
						26.48	0
						26.5	0
						26.52	0
						26.54	0
						26.56	0
						26.58	0
						26.6	0
						26.62	0
						26.64	0
						26.66	0
						26.68	0
						26.7	0
						26.72	0
						26.74	0
						26.76	0
						26.78	0
						26.8	0
						26.82	0
						26.84	0
						26.86	0
						26.88	0
						26.9	0
						26.92	0
						26.94	0
						26.96	0
						26.98	0
						27	0
						27.02	0
						27.04	0
						27.06	0
						27.08	0
						27.1	0
						27.12	0
						27.14	0
						27.16	0
						27.18	0
						27.2	0
						27.22	0
						27.24	0
						27.26	0
						27.28	0
						27.3	0
						27.32	0
						27.34	0
						27.36	0
						27.38	0
						27.4	0
						27.42	0
						27.44	0
						27.46	0
						27.48	0
						27.5	0
						27.52	0
						27.54	0
						27.56	0
						27.58	0
						27.6	0
						27.62	0
						27.64	0
						27.66	0
						27.68	0
						27.7	0
						27.72	0
						27.74	0
						27.76	0
						27.78	0
						27.8	0
						27.82	0
						27.84	0
						27.86	0
						27.88	0
						27.9	0
						27.92	0
						27.94	0
						27.96	0
						27.98	0
						28	0
						28.02	0
						28.04	0
						28.06	0
						28.08	0
						28.1	0
						28.12	0
						28.14	0
						28.16	0
						28.18	0
						28.2	0
						28.22	0
						28.24	0
						28.26	0
						28.28	0
						28.3	0
						28.32	0
						28.34	0
						28.36	0
						28.38	0
						28.4	0
						28.42	0
						28.44	0
						28.46	0
						28.48	0
						28.5	0
						28.52	0
						28.54	0
						28.56	0
						28.58	0
						28.6	0
						28.62	0
						28.64	0
						28.66	0
						28.68	0
						28.7	0
						28.72	0
						28.74	0
						28.76	0
						28.78	0
						28.8	0
						28.82	0
						28.84	0
						28.86	0
						28.88	0
						28.9	0
						28.92	0
						28.94	0
						28.96	0
						28.98	0
						29	0
						29.02	0
						29.04	0
						29.06	0
						29.08	0
						29.1	0
						29.12	0
						29.14	0
						29.16	0
						29.18	0
						29.2	0
						29.22	0
						29.24	0
						29.26	0
						29.28	0
						29.3	0
						29.32	0
						29.34	0
						29.36	0
						29.38	0
						29.4	0
						29.42	0
						29.44	0
						29.46	0
						29.48	0
						29.5	0
						29.52	0
						29.54	0
						29.56	0
						29.58	0
						29.6	0
						29.62	0
						29.64	0
						29.66	0
						29.68	0
						29.7	0
						29.72	0
						29.74	0
						29.76	0
						29.78	0
						29.8	0
						29.82	0
						29.84	0
						29.86	0
						29.88	0
						29.9	0
						29.92	0
						29.94	0
						29.96	0
						29.98	0
						30	0
						30.02	0
						30.04	0
						30.06	0
						30.08	0
						30.1	0
						30.12	0
						30.14	0
						30.16	0
						30.18	0
						30.2	0
						30.22	0
						30.24	0
						30.26	0
						30.28	0
						30.3	0
						30.32	0
						30.34	0
						30.36	0
						30.38	0
						30.4	0
						30.42	0
						30.44	0
						30.46	0
						30.48	0
						30.5	0
						30.52	0
						30.54	0
						30.56	0
						30.58	0
						30.6	0
						30.62	0
						30.64	0
						30.66	0
						30.68	0
						30.7	0
						30.72	0
						30.74	0
						30.76	0
						30.78	0
						30.8	0
						30.82	0
						30.84	0
						30.86	0
						30.88	0
						30.9	0
						30.92	0
						30.94	0
						30.96	0
						30.98	0
						31	0
						31.02	0
						31.04	0
						31.06	0
						31.08	0
						31.1	0
						31.12	0
						31.14	0
						31.16	0
						31.18	0
						31.2	0
						31.22	0
						31.24	0
						31.26	0
						31.28	0
						31.3	0
						31.32	0
						31.34	0
						31.36	0
						31.38	0
						31.4	0
						31.42	0
						31.44	0
						31.46	0
						31.48	0
						31.5	0
						31.52	0
						31.54	0
						31.56	0
						31.58	0
						31.6	0
						31.62	0
						31.64	0
						31.66	0
						31.68	0
						31.7	0
						31.72	0
						31.74	0
						31.76	0
						31.78	0
						31.8	0
						31.82	0
						31.84	0
						31.86	0
						31.88	0
						31.9	0
						31.92	0
						31.94	0
						31.96	0
						31.98	0
						32	0
						32.02	0
						32.04	0
						32.06	0
						32.08	0
						32.1	0
						32.12	0
						32.14	0
						32.16	0
						32.18	0
						32.2	0
						32.22	0
						32.24	0
						32.26	0
						32.28	0
						32.3	0
						32.32	0
						32.34	0
						32.36	0
						32.38	0
						32.4	0
						32.42	0
						32.44	0
						32.46	0
						32.48	0
						32.5	0
						32.52	0
						32.54	0
						32.56	0
						32.58	0
						32.6	0
						32.62	0
						32.64	0
						32.66	0
						32.68	0
						32.7	0
						32.72	0
						32.74	0
						32.76	0
						32.78	0
						32.8	0
						32.82	0
						32.84	0
						32.86	0
						32.88	0
						32.9	0
						32.92	0
						32.94	0
						32.96	0
						32.98	0
						33	0
						33.02	0
						33.04	0
						33.06	0
						33.08	0
						33.1	0
						33.12	0
						33.14	0
						33.16	0
						33.18	0
						33.2	0
						33.22	0
						33.24	0
						33.26	0
						33.28	0
						33.3	0
						33.32	0
						33.34	0
						33.36	0
						33.38	0
						33.4	0
						33.42	0
						33.44	0
						33.46	0
						33.48	0
						33.5	0
						33.52	0
						33.54	0
						33.56	0
						33.58	0
						33.6	0
						33.62	0
						33.64	0
						33.66	0
						33.68	0
						33.7	0
						33.72	0
						33.74	0
						33.76	0
						33.78	0
						33.8	0
						33.82	0
						33.84	0
						33.86	0
						33.88	0
						33.9	0
						33.92	0
						33.94	0
						33.96	0
						33.98	0
						34	0
						34.02	0
						34.04	0
						34.06	0
						34.08	0
						34.1	0
						34.12	0
						34.14	0
						34.16	0
						34.18	0
						34.2	0
						34.22	0
						34.24	0
						34.26	0
						34.28	0
						34.3	0
						34.32	0
						34.34	0
						34.36	0
						34.38	0
						34.4	0
						34.42	0
						34.44	0
						34.46	0
						34.48	0
						34.5	0
						34.52	0
						34.54	0
						34.56	0
						34.58	0
						34.6	0
						34.62	0
						34.64	0
						34.66	0
						34.68	0
						34.7	0
						34.72	0
						34.74	0
						34.76	0
						34.78	0
						34.8	0
						34.82	0
						34.84	0
						34.86	0
						34.88	0
						34.9	0
						34.92	0
						34.94	0
						34.96	0
						34.98	0
						35	0
						35.02	0
						35.04	0
						35.06	0
						35.08	0
						35.1	0
						35.12	0
						35.14	0
						35.16	0
						35.18	0
						35.2	0
						35.22	0
						35.24	0
						35.26	0
						35.28	0
						35.3	0
						35.32	0
						35.34	0
						35.36	0
						35.38	0
						35.4	0
						35.42	0
						35.44	0
						35.46	0
						35.48	0
						35.5	0
						35.52	0
						35.54	0
						35.56	0
						35.58	0
						35.6	0
						35.62	0
						35.64	0
						35.66	0
						35.68	0
						35.7	0
						35.72	0
						35.74	0
						35.76	0
						35.78	0
						35.8	0
						35.82	0
						35.84	0
						35.86	0
						35.88	0
						35.9	0
						35.92	0
						35.94	0
						35.96	0
						35.98	0
						36	0
						36.02	0
						36.04	0
						36.06	0
						36.08	0
						36.1	0
						36.12	0
						36.14	0
						36.16	0
						36.18	0
						36.2	0
						36.22	0
						36.24	0
						36.26	0
						36.28	0
						36.3	0
						36.32	0
						36.34	0
						36.36	0
						36.38	0
						36.4	0
						36.42	0
						36.44	0
						36.46	0
						36.48	0
						36.5	0
						36.52	0
						36.54	0
						36.56	0
						36.58	0
						36.6	0
						36.62	0
						36.64	0
						36.66	0
						36.68	0
						36.7	0
						36.72	0
						36.74	0
						36.76	0
						36.78	0
						36.8	0
						36.82	0
						36.84	0
						36.86	0
						36.88	0
						36.9	0
						36.92	0
						36.94	0
						36.96	0
						36.98	0
						37	0
						37.02	0
						37.04	0
						37.06	0
						37.08	0
						37.1	0
						37.12	0
						37.14	0
						37.16	0
						37.18	0
						37.2	0
						37.22	0
						37.24	0
						37.26	0
						37.28	0
						37.3	0
						37.32	0
						37.34	0
						37.36	0
						37.38	0
						37.4	0
						37.42	0
						37.44	0
						37.46	0
						37.48	0
						37.5	0
						37.52	0
						37.54	0
						37.56	0
						37.58	0
						37.6	0
						37.62	0
						37.64	0
						37.66	0
						37.68	0
						37.7	0
						37.72	0
						37.74	0
						37.76	0
						37.78	0
						37.8	0
						37.82	0
						37.84	0
						37.86	0
						37.88	0
						37.9	0
						37.92	0
						37.94	0
						37.96	0
						37.98	0
						38	0
						38.02	0
						38.04	0
						38.06	0
						38.08	0
						38.1	0
						38.12	0
						38.14	0
						38.16	0
						38.18	0
						38.2	0
						38.22	0
						38.24	0
						38.26	0
						38.28	0
						38.3	0
						38.32	0
						38.34	0
						38.36	0
						38.38	0
						38.4	0
						38.42	0
						38.44	0
						38.46	0
						38.48	0
						38.5	0
						38.52	0
						38.54	0
						38.56	0
						38.58	0
						38.6	0
						38.62	0
						38.64	0
						38.66	0
						38.68	0
						38.7	0
						38.72	0
						38.74	0
						38.76	0
						38.78	0
						38.8	0
						38.82	0
						38.84	0
						38.86	0
						38.88	0
						38.9	0
						38.92	0
						38.94	0
						38.96	0
						38.98	0
						39	0
						39.02	0
						39.04	0
						39.06	0
						39.08	0
						39.1	0
						39.12	0
						39.14	0
						39.16	0
						39.18	0
						39.2	0
						39.22	0
						39.24	0
						39.26	0
						39.28	0
						39.3	0
						39.32	0
						39.34	0
						39.36	0
						39.38	0
						39.4	0
						39.42	0
						39.44	0
						39.46	0
						39.48	0
						39.5	0
						39.52	0
						39.54	0
						39.56	0
						39.58	0
						39.6	0
						39.62	0
						39.64	0
						39.66	0
						39.68	0
						39.7	0
						39.72	0
						39.74	0
						39.76	0
						39.78	0
						39.8	0
						39.82	0
						39.84	0
						39.86	0
						39.88	0
						39.9	0
						39.92	0
						39.94	0
[truncated: 8,003 more rows]

## Sheet: fig_2D
O, D=30		O, D=50		O, D=70		NO, D=30		NO, D=50		NO, D=70
Time	Output C	Time	Output C	Time	Output C	Time	Output C	Time	Output C	Time	Output C
0	0.1	0	0.1	0	0.1	0	0.1	0	0.1	0	0.1
0.1	0.103626	0.1	0.103626	0.1	0.103626	0.1	0.101369	0.1	0.101369	0.1	0.101369
0.2	0.109427	0.2	0.109427	0.2	0.109427	0.2	0.104467	0.2	0.104467	0.2	0.104467
0.3	0.126382	0.3	0.126382	0.3	0.126382	0.3	0.110764	0.3	0.110764	0.3	0.110764
0.4	0.17537	0.4	0.17537	0.4	0.17537	0.4	0.12269	0.4	0.12269	0.4	0.12269
0.5	0.257923	0.5	0.257923	0.5	0.257923	0.5	0.143736	0.5	0.143736	0.5	0.143736
0.6	0.352984	0.6	0.352984	0.6	0.352984	0.6	0.177807	0.6	0.177807	0.6	0.177807
0.7	0.450355	0.7	0.450355	0.7	0.450355	0.7	0.227523	0.7	0.227524	0.7	0.227524
0.8	0.547749	0.8	0.547749	0.8	0.547749	0.8	0.292588	0.8	0.292593	0.8	0.292593
0.9	0.644748	0.9	0.644748	0.9	0.644748	0.9	0.369964	0.9	0.369994	0.9	0.369994
1	0.741279	1	0.741279	1	0.741279	1	0.455598	1	0.455745	1	0.455745
1.1	0.837332	1.1	0.837332	1.1	0.837332	1.1	0.545873	1.1	0.546452	1.1	0.546452
1.2	0.932906	1.2	0.932906	1.2	0.932906	1.2	0.638157	1.2	0.639796	1.2	0.639796
1.3	1.028	1.3	1.028	1.3	1.028	1.3	0.731038	1.3	0.73438	1.3	0.73438
1.4	1.12263	1.4	1.12263	1.4	1.12263	1.4	0.823949	1.4	0.829413	1.4	0.829413
1.5	1.21678	1.5	1.21678	1.5	1.21678	1.5	0.916656	1.5	0.924464	1.5	0.924464
1.6	1.31046	1.6	1.31046	1.6	1.31046	1.6	1.00905	1.6	1.0193	1.6	1.0193
1.7	1.40367	1.7	1.40367	1.7	1.40367	1.7	1.10107	1.7	1.11381	1.7	1.11381
1.8	1.49642	1.8	1.49642	1.8	1.49642	1.8	1.19268	1.8	1.20792	1.8	1.20792
1.9	1.58871	1.9	1.58871	1.9	1.58871	1.9	1.28385	1.9	1.3016	1.9	1.3016
2	1.68054	2	1.68054	2	1.68054	2	1.37457	2	1.39483	2	1.39483
2.1	1.77191	2.1	1.77191	2.1	1.77191	2.1	1.46483	2.1	1.48761	2.1	1.48761
2.2	1.86282	2.2	1.86282	2.2	1.86282	2.2	1.55461	2.2	1.57993	2.2	1.57994
2.3	1.95328	2.3	1.95328	2.3	1.95328	2.3	1.64391	2.3	1.6718	2.3	1.6718
2.4	2.04329	2.4	2.04329	2.4	2.04329	2.4	1.73272	2.4	1.7632	2.4	1.76321
2.5	2.13285	2.5	2.13285	2.5	2.13285	2.5	1.82104	2.5	1.85415	2.5	1.85417
2.6	2.22196	2.6	2.22196	2.6	2.22196	2.6	1.90886	2.6	1.94465	2.6	1.94467
2.7	2.31063	2.7	2.31063	2.7	2.31063	2.7	1.99618	2.7	2.0347	2.7	2.03472
2.8	2.39885	2.8	2.39885	2.8	2.39885	2.8	2.083	2.8	2.1243	2.8	2.12432
2.9	2.48664	2.9	2.48664	2.9	2.48664	2.9	2.16932	2.9	2.21345	2.9	2.21348
3	2.57399	3	2.57399	3	2.57399	3	2.25513	3	2.30215	3	2.30219
3.1	2.6609	3.1	2.6609	3.1	2.6609	3.1	2.34042	3.1	2.39042	3.1	2.39046
3.2	2.74738	3.2	2.74738	3.2	2.74738	3.2	2.42521	3.2	2.47824	3.2	2.47828
3.3	2.83343	3.3	2.83343	3.3	2.83343	3.3	2.50948	3.3	2.56562	3.3	2.56567
3.4	2.91905	3.4	2.91905	3.4	2.91905	3.4	2.59323	3.4	2.65257	3.4	2.65263
3.5	3.00424	3.5	3.00424	3.5	3.00424	3.5	2.67646	3.5	2.73909	3.5	2.73915
3.6	3.089	3.6	3.089	3.6	3.089	3.6	2.75918	3.6	2.82517	3.6	2.82524
3.7	3.17335	3.7	3.17335	3.7	3.17335	3.7	2.84137	3.7	2.91082	3.7	2.9109
3.8	3.25727	3.8	3.25727	3.8	3.25727	3.8	2.92303	3.8	2.99605	3.8	2.99613
3.9	3.34078	3.9	3.34078	3.9	3.34078	3.9	3.00417	3.9	3.08085	3.9	3.08094
4	3.42386	4	3.42386	4	3.42386	4	3.08478	4	3.16523	4	3.16532
4.1	3.50654	4.1	3.50654	4.1	3.50654	4.1	3.16486	4.1	3.24919	4.1	3.24928
4.2	3.5888	4.2	3.5888	4.2	3.5888	4.2	3.2444	4.2	3.33272	4.2	3.33283
4.3	3.67065	4.3	3.67065	4.3	3.67065	4.3	3.32341	4.3	3.41585	4.3	3.41596
4.4	3.75209	4.4	3.75209	4.4	3.75209	4.4	3.40188	4.4	3.49855	4.4	3.49867
4.5	3.83313	4.5	3.83313	4.5	3.83313	4.5	3.47982	4.5	3.58084	4.5	3.58097
4.6	3.91376	4.6	3.91376	4.6	3.91376	4.6	3.55721	4.6	3.66273	4.6	3.66286
4.7	3.99399	4.7	3.99399	4.7	3.99399	4.7	3.63405	4.7	3.7442	4.7	3.74434
4.8	4.07382	4.8	4.07382	4.8	4.07382	4.8	3.71035	4.8	3.82527	4.8	3.82542
4.9	4.15326	4.9	4.15326	4.9	4.15326	4.9	3.7861	4.9	3.90593	4.9	3.90609
5	4.23229	5	4.23229	5	4.23229	5	3.86129	5	3.98619	5	3.98636
5.1	4.31093	5.1	4.31093	5.1	4.31093	5.1	3.93593	5.1	4.06605	5.1	4.06623
5.2	4.38918	5.2	4.38918	5.2	4.38918	5.2	4.01001	5.2	4.14551	5.2	4.1457
5.3	4.46704	5.3	4.46704	5.3	4.46704	5.3	4.08353	5.3	4.22457	5.3	4.22477
5.4	4.54451	5.4	4.54451	5.4	4.54451	5.4	4.15649	5.4	4.30324	5.4	4.30345
5.5	4.6216	5.5	4.6216	5.5	4.6216	5.5	4.22888	5.5	4.38152	5.5	4.38174
5.6	4.6983	5.6	4.6983	5.6	4.6983	5.6	4.3007	5.6	4.4594	5.6	4.45963
5.7	4.77462	5.7	4.77462	5.7	4.77462	5.7	4.37194	5.7	4.5369	5.7	4.53714
5.8	4.85055	5.8	4.85055	5.8	4.85055	5.8	4.44261	5.8	4.614	5.8	4.61426
5.9	4.92611	5.9	4.92611	5.9	4.92611	5.9	4.5127	5.9	4.69073	5.9	4.691
6	5.00129	6	5.00129	6	5.00129	6	4.58221	6	4.76707	6	4.76735
6.1	5.0761	6.1	5.0761	6.1	5.0761	6.1	4.65113	6.1	4.84303	6.1	4.84332
6.2	5.15053	6.2	5.15053	6.2	5.15053	6.2	4.71946	6.2	4.91861	6.2	4.91892
6.3	5.22459	6.3	5.22459	6.3	5.22459	6.3	4.78719	6.3	4.99381	6.3	4.99414
6.4	5.29829	6.4	5.29829	6.4	5.29829	6.4	4.85433	6.4	5.06863	6.4	5.06898
6.5	5.37161	6.5	5.37161	6.5	5.37161	6.5	4.92087	6.5	5.14308	6.5	5.14345
6.6	5.44457	6.6	5.44457	6.6	5.44457	6.6	4.9868	6.6	5.21716	6.6	5.21754
6.7	5.51717	6.7	5.51717	6.7	5.51717	6.7	5.05212	6.7	5.29087	6.7	5.29127
6.8	5.5894	6.8	5.5894	6.8	5.5894	6.8	5.11683	6.8	5.36421	6.8	5.36463
6.9	5.66127	6.9	5.66127	6.9	5.66127	6.9	5.18092	6.9	5.43719	6.9	5.43763
7	5.73279	7	5.73279	7	5.73279	7	5.24439	7	5.5098	7	5.51026
7.1	5.80395	7.1	5.80395	7.1	5.80395	7.1	5.30724	7.1	5.58204	7.1	5.58252
7.2	5.87475	7.2	5.87475	7.2	5.87475	7.2	5.36946	7.2	5.65393	7.2	5.65443
7.3	5.9452	7.3	5.9452	7.3	5.9452	7.3	5.43105	7.3	5.72545	7.3	5.72598
7.4	6.0153	7.4	6.0153	7.4	6.0153	7.4	5.49199	7.4	5.79662	7.4	5.79717
7.5	6.08505	7.5	6.08505	7.5	6.08505	7.5	5.5523	7.5	5.86743	7.5	5.86801
7.6	6.15445	7.6	6.15445	7.6	6.15445	7.6	5.61197	7.6	5.93789	7.6	5.93849
7.7	6.2235	7.7	6.2235	7.7	6.2235	7.7	5.67098	7.7	6.00799	7.7	6.00862
7.8	6.29221	7.8	6.29221	7.8	6.29221	7.8	5.72934	7.8	6.07775	7.8	6.07841
7.9	6.36058	7.9	6.36058	7.9	6.36058	7.9	5.78704	7.9	6.14715	7.9	6.14784
8	6.42861	8	6.42861	8	6.42861	8	5.84408	8	6.21621	8	6.21693
8.1	6.4963	8.1	6.4963	8.1	6.4963	8.1	5.90046	8.1	6.28492	8.1	6.28567
8.2	6.56365	8.2	6.56365	8.2	6.56365	8.2	5.95616	8.2	6.35329	8.2	6.35407
8.3	6.63066	8.3	6.63066	8.3	6.63066	8.3	6.01119	8.3	6.42131	8.3	6.42213
8.4	6.69734	8.4	6.69734	8.4	6.69734	8.4	6.06555	8.4	6.489	8.4	6.48985
8.5	6.76369	8.5	6.76369	8.5	6.76369	8.5	6.11922	8.5	6.55634	8.5	6.55723
8.6	6.8297	8.6	6.8297	8.6	6.8297	8.6	6.1722	8.6	6.62335	8.6	6.62428
8.7	6.89539	8.7	6.89539	8.7	6.89539	8.7	6.2245	8.7	6.69002	8.7	6.69099
8.8	6.96075	8.8	6.96075	8.8	6.96075	8.8	6.2761	8.8	6.75636	8.8	6.75737
8.9	7.02578	8.9	7.02578	8.9	7.02578	8.9	6.327	8.9	6.82236	8.9	6.82342
9	7.09049	9	7.09049	9	7.09049	9	6.3772	9	6.88803	9	6.88914
9.1	7.15488	9.1	7.15488	9.1	7.15488	9.1	6.4267	9.1	6.95338	9.1	6.95453
9.2	7.21894	9.2	7.21894	9.2	7.21894	9.2	6.47549	9.2	7.01839	9.2	7.01959
9.3	7.28269	9.3	7.28269	9.3	7.28269	9.3	6.52356	9.3	7.08308	9.3	7.08433
9.4	7.34612	9.4	7.34612	9.4	7.34612	9.4	6.57092	9.4	7.14745	9.4	7.14875
9.5	7.40923	9.5	7.40923	9.5	7.40923	9.5	6.61756	9.5	7.21149	9.5	7.21284
9.6	7.47203	9.6	7.47203	9.6	7.47203	9.6	6.66348	9.6	7.27521	9.6	7.27662
9.7	7.53451	9.7	7.53451	9.7	7.53451	9.7	6.70868	9.7	7.33861	9.7	7.34008
9.8	7.59668	9.8	7.59668	9.8	7.59668	9.8	6.75314	9.8	7.40169	9.8	7.40322
9.9	7.65854	9.9	7.65854	9.9	7.65854	9.9	6.79688	9.9	7.46445	9.9	7.46605
10	7.7201	10	7.7201	10	7.7201	10	6.83988	10	7.5269	10	7.52856
10.1	7.78134	10.1	7.78134	10.1	7.78134	10.1	6.88214	10.1	7.58903	10.1	7.59076
10.2	7.84228	10.2	7.84228	10.2	7.84228	10.2	6.92367	10.2	7.65086	10.2	7.65265
10.3	7.90292	10.3	7.90292	10.3	7.90292	10.3	6.96445	10.3	7.71237	10.3	7.71424
10.4	7.96326	10.4	7.96326	10.4	7.96326	10.4	7.00449	10.4	7.77357	10.4	7.77551
10.5	8.02329	10.5	8.02329	10.5	8.02329	10.5	7.04379	10.5	7.83446	10.5	7.83648
10.6	8.08302	10.6	8.08302	10.6	8.08302	10.6	7.08234	10.6	7.89504	10.6	7.89715
10.7	8.14246	10.7	8.14246	10.7	8.14246	10.7	7.12014	10.7	7.95532	10.7	7.95751
10.8	8.2016	10.8	8.2016	10.8	8.2016	10.8	7.15719	10.8	8.0153	10.8	8.01757
10.9	8.26044	10.9	8.26044	10.9	8.26044	10.9	7.19349	10.9	8.07497	10.9	8.07733
11	8.31899	11	8.31899	11	8.31899	11	7.22904	11	8.13435	11	8.1368
11.1	8.37725	11.1	8.37725	11.1	8.37725	11.1	7.26384	11.1	8.19342	11.1	8.19597
11.2	8.43522	11.2	8.43522	11.2	8.43522	11.2	7.29788	11.2	8.25219	11.2	8.25484
11.3	8.4929	11.3	8.4929	11.3	8.4929	11.3	7.33117	11.3	8.31067	11.3	8.31342
11.4	8.55029	11.4	8.55029	11.4	8.55029	11.4	7.3637	11.4	8.36885	11.4	8.37171
11.5	8.6074	11.5	8.6074	11.5	8.6074	11.5	7.39548	11.5	8.42674	11.5	8.4297
11.6	8.66422	11.6	8.66422	11.6	8.66422	11.6	7.42651	11.6	8.48434	11.6	8.48741
11.7	8.72076	11.7	8.72076	11.7	8.72076	11.7	7.45678	11.7	8.54164	11.7	8.54483
11.8	8.77701	11.8	8.77701	11.8	8.77701	11.8	7.4863	11.8	8.59865	11.8	8.60196
11.9	8.83299	11.9	8.83299	11.9	8.83299	11.9	7.51506	11.9	8.65538	11.9	8.65881
12	8.88868	12	8.88868	12	8.88868	12	7.54308	12	8.71181	12	8.71537
12.1	8.9441	12.1	8.9441	12.1	8.9441	12.1	7.57034	12.1	8.76796	12.1	8.77165
12.2	8.99924	12.2	8.99924	12.2	8.99924	12.2	7.59686	12.2	8.82383	12.2	8.82766
12.3	9.05411	12.3	9.05411	12.3	9.05411	12.3	7.62263	12.3	8.87941	12.3	8.88338
12.4	9.1087	12.4	9.1087	12.4	9.1087	12.4	7.64765	12.4	8.93471	12.4	8.93882
12.5	9.16302	12.5	9.16302	12.5	9.16302	12.5	7.67193	12.5	8.98973	12.5	8.99399
12.6	9.21707	12.6	9.21707	12.6	9.21707	12.6	7.69547	12.6	9.04447	12.6	9.04888
12.7	9.27085	12.7	9.27085	12.7	9.27085	12.7	7.71827	12.7	9.09893	12.7	9.1035
12.8	9.32437	12.8	9.32437	12.8	9.32437	12.8	7.74033	12.8	9.15311	12.8	9.15785
12.9	9.37761	12.9	9.37761	12.9	9.37761	12.9	7.76166	12.9	9.20702	12.9	9.21192
13	9.43059	13	9.43059	13	9.43059	13	7.78226	13	9.26065	13	9.26573
13.1	9.4833	13.1	9.4833	13.1	9.4833	13.1	7.80214	13.1	9.314	13.1	9.31927
13.2	9.53576	13.2	9.53576	13.2	9.53576	13.2	7.82129	13.2	9.36709	13.2	9.37254
13.3	9.58795	13.3	9.58795	13.3	9.58795	13.3	7.83973	13.3	9.4199	13.3	9.42554
13.4	9.63988	13.4	9.63988	13.4	9.63988	13.4	7.85745	13.4	9.47245	13.4	9.47828
13.5	9.69155	13.5	9.69155	13.5	9.69155	13.5	7.87446	13.5	9.52472	13.5	9.53076
13.6	9.74296	13.6	9.74296	13.6	9.74296	13.6	7.89076	13.6	9.57673	13.6	9.58297
13.7	9.79412	13.7	9.79412	13.7	9.79412	13.7	7.90636	13.7	9.62847	13.7	9.63493
13.8	9.84502	13.8	9.84502	13.8	9.84502	13.8	7.92126	13.8	9.67994	13.8	9.68662
13.9	9.89567	13.9	9.89567	13.9	9.89567	13.9	7.93547	13.9	9.73115	13.9	9.73806
14	9.94607	14	9.94607	14	9.94607	14	7.949	14	9.7821	14	9.78924
14.1	9.99621	14.1	9.99621	14.1	9.99621	14.1	7.96184	14.1	9.83279	14.1	9.84017
14.2	10.0461	14.2	10.0461	14.2	10.0461	14.2	7.974	14.2	9.88321	14.2	9.89084
14.3	10.0957	14.3	10.0957	14.3	10.0957	14.3	7.98549	14.3	9.93338	14.3	9.94126
14.4	10.1451	14.4	10.1451	14.4	10.1451	14.4	7.99632	14.4	9.98328	14.4	9.99143
14.5	10.1943	14.5	10.1943	14.5	10.1943	14.5	8.00649	14.5	10.0329	14.5	10.0413
14.6	10.2432	14.6	10.2432	14.6	10.2432	14.6	8.01601	14.6	10.0823	14.6	10.091
14.7	10.2919	14.7	10.2919	14.7	10.2919	14.7	8.02487	14.7	10.1315	14.7	10.1404
14.8	10.3403	14.8	10.3403	14.8	10.3403	14.8	8.0331	14.8	10.1803	14.8	10.1896
14.9	10.3885	14.9	10.3885	14.9	10.3885	14.9	8.04069	14.9	10.229	14.9	10.2385
15	10.4364	15	10.4364	15	10.4364	15	8.04765	15	10.2773	15	10.2872
15.1	10.4841	15.1	10.4841	15.1	10.4841	15.1	8.054	15.1	10.3255	15.1	10.3357
15.2	10.5316	15.2	10.5316	15.2	10.5316	15.2	8.05972	15.2	10.3733	15.2	10.3839
15.3	10.5788	15.3	10.5788	15.3	10.5788	15.3	8.06484	15.3	10.421	15.3	10.4318
15.4	10.6258	15.4	10.6258	15.4	10.6258	15.4	8.06936	15.4	10.4683	15.4	10.4795
15.5	10.6725	15.5	10.6725	15.5	10.6725	15.5	8.07328	15.5	10.5155	15.5	10.527
15.6	10.719	15.6	10.719	15.6	10.719	15.6	8.07662	15.6	10.5623	15.6	10.5743
15.7	10.7653	15.7	10.7653	15.7	10.7653	15.7	8.07938	15.7	10.609	15.7	10.6213
15.8	10.8114	15.8	10.8114	15.8	10.8114	15.8	8.08156	15.8	10.6554	15.8	10.6681
15.9	10.8572	15.9	10.8572	15.9	10.8572	15.9	8.08318	15.9	10.7015	15.9	10.7146
16	10.9028	16	10.9028	16	10.9028	16	8.08424	16	10.7474	16	10.7609
16.1	10.9482	16.1	10.9482	16.1	10.9482	16.1	8.08475	16.1	10.7931	16.1	10.807
16.2	10.9933	16.2	10.9933	16.2	10.9933	16.2	8.08472	16.2	10.8385	16.2	10.8528
16.3	11.0383	16.3	11.0383	16.3	11.0383	16.3	8.08415	16.3	10.8837	16.3	10.8985
16.4	11.083	16.4	11.083	16.4	11.083	16.4	8.08306	16.4	10.9286	16.4	10.9439
16.5	11.1274	16.5	11.1274	16.5	11.1274	16.5	8.08144	16.5	10.9734	16.5	10.989
16.6	11.1717	16.6	11.1717	16.6	11.1717	16.6	8.07931	16.6	11.0178	16.6	11.034
16.7	11.2157	16.7	11.2157	16.7	11.2157	16.7	8.07668	16.7	11.0621	16.7	11.0787
16.8	11.2595	16.8	11.2595	16.8	11.2595	16.8	8.07355	16.8	11.1061	16.8	11.1232
16.9	11.3031	16.9	11.3031	16.9	11.3031	16.9	8.06993	16.9	11.1498	16.9	11.1675
17	11.3465	17	11.3465	17	11.3465	17	8.06583	17	11.1934	17	11.2115
17.1	11.3897	17.1	11.3897	17.1	11.3897	17.1	8.06125	17.1	11.2367	17.1	11.2553
17.2	11.4326	17.2	11.4326	17.2	11.4326	17.2	8.05621	17.2	11.2797	17.2	11.2989
17.3	11.4753	17.3	11.4753	17.3	11.4753	17.3	8.05071	17.3	11.3226	17.3	11.3423
17.4	11.5178	17.4	11.5178	17.4	11.5178	17.4	8.04476	17.4	11.3652	17.4	11.3855
17.5	11.5602	17.5	11.5602	17.5	11.5602	17.5	8.03836	17.5	11.4075	17.5	11.4285
17.6	11.6022	17.6	11.6022	17.6	11.6022	17.6	8.03153	17.6	11.4497	17.6	11.4712
17.7	11.6441	17.7	11.6441	17.7	11.6441	17.7	8.02427	17.7	11.4916	17.7	11.5138
17.8	11.6858	17.8	11.6858	17.8	11.6858	17.8	8.01659	17.8	11.5333	17.8	11.5561
17.9	11.7273	17.9	11.7273	17.9	11.7273	17.9	8.0085	17.9	11.5748	17.9	11.5982
18	11.7685	18	11.7685	18	11.7685	18	8	18	11.616	18	11.6401
18.1	11.8096	18.1	11.8096	18.1	11.8096	18.1	7.9911	18.1	11.657	18.1	11.6818
18.2	11.8504	18.2	11.8504	18.2	11.8504	18.2	7.98181	18.2	11.6978	18.2	11.7233
18.3	11.8911	18.3	11.8911	18.3	11.8911	18.3	7.97214	18.3	11.7384	18.3	11.7646
18.4	11.9315	18.4	11.9315	18.4	11.9315	18.4	7.9621	18.4	11.7787	18.4	11.8056
18.5	11.9718	18.5	11.9718	18.5	11.9718	18.5	7.95168	18.5	11.8189	18.5	11.8465
18.6	12.0118	18.6	12.0118	18.6	12.0118	18.6	7.94091	18.6	11.8588	18.6	11.8872
18.7	12.0517	18.7	12.0517	18.7	12.0517	18.7	7.92977	18.7	11.8985	18.7	11.9276
18.8	12.0913	18.8	12.0913	18.8	12.0913	18.8	7.9183	18.8	11.9379	18.8	11.9679
18.9	12.1307	18.9	12.1307	18.9	12.1307	18.9	7.90648	18.9	11.9772	18.9	12.008
19	12.17	19	12.17	19	12.17	19	7.89433	19	12.0162	19	12.0478
19.1	12.209	19.1	12.209	19.1	12.209	19.1	7.88186	19.1	12.055	19.1	12.0875
19.2	12.2479	19.2	12.2479	19.2	12.2479	19.2	7.86906	19.2	12.0936	19.2	12.1269
19.3	12.2866	19.3	12.2866	19.3	12.2866	19.3	7.85595	19.3	12.132	19.3	12.1662
19.4	12.325	19.4	12.325	19.4	12.325	19.4	7.84254	19.4	12.1702	19.4	12.2053
19.5	12.3633	19.5	12.3633	19.5	12.3633	19.5	7.82883	19.5	12.2081	19.5	12.2442
19.6	12.4014	19.6	12.4014	19.6	12.4014	19.6	7.81483	19.6	12.2459	19.6	12.2828
19.7	12.4393	19.7	12.4393	19.7	12.4393	19.7	7.80054	19.7	12.2834	19.7	12.3213
19.8	12.477	19.8	12.477	19.8	12.477	19.8	7.78598	19.8	12.3207	19.8	12.3596
19.9	12.5145	19.9	12.5145	19.9	12.5145	19.9	7.77114	19.9	12.3578	19.9	12.3977
20	12.5519	20	12.5519	20	12.5519	20	7.75603	20	12.3947	20	12.4356
20.1	12.589	20.1	12.589	20.1	12.589	20.1	7.74067	20.1	12.4314	20.1	12.4734
20.2	12.626	20.2	12.626	20.2	12.626	20.2	7.72505	20.2	12.4678	20.2	12.5109
20.3	12.6628	20.3	12.6628	20.3	12.6628	20.3	7.70918	20.3	12.5041	20.3	12.5483
20.4	12.6993	20.4	12.6993	20.4	12.6993	20.4	7.69307	20.4	12.5401	20.4	12.5854
20.5	12.7358	20.5	12.7358	20.5	12.7358	20.5	7.67673	20.5	12.576	20.5	12.6224
20.6	12.772	20.6	12.772	20.6	12.772	20.6	7.66016	20.6	12.6116	20.6	12.6592
20.7	12.808	20.7	12.808	20.7	12.808	20.7	7.64336	20.7	12.647	20.7	12.6958
20.8	12.8439	20.8	12.8439	20.8	12.8439	20.8	7.62635	20.8	12.6823	20.8	12.7322
20.9	12.8796	20.9	12.8796	20.9	12.8796	20.9	7.60912	20.9	12.7173	20.9	12.7685
21	12.9151	21	12.9151	21	12.9151	21	7.59168	21	12.7521	21	12.8045
21.1	12.9504	21.1	12.9504	21.1	12.9504	21.1	7.57405	21.1	12.7867	21.1	12.8404
21.2	12.9856	21.2	12.9856	21.2	12.9856	21.2	7.55622	21.2	12.8211	21.2	12.8761
21.3	13.0206	21.3	13.0206	21.3	13.0206	21.3	7.53819	21.3	12.8553	21.3	12.9117
21.4	13.0554	21.4	13.0554	21.4	13.0554	21.4	7.51998	21.4	12.8893	21.4	12.947
21.5	13.09	21.5	13.09	21.5	13.09	21.5	7.5016	21.5	12.9231	21.5	12.9822
21.6	13.1245	21.6	13.1245	21.6	13.1245	21.6	7.48303	21.6	12.9567	21.6	13.0172
21.7	13.1588	21.7	13.1588	21.7	13.1588	21.7	7.4643	21.7	12.99	21.7	13.052
21.8	13.1929	21.8	13.1929	21.8	13.1929	21.8	7.4454	21.8	13.0232	21.8	13.0867
21.9	13.2269	21.9	13.2269	21.9	13.2269	21.9	7.42634	21.9	13.0562	21.9	13.1211
22	13.2606	22	13.2606	22	13.2606	22	7.40712	22	13.089	22	13.1554
22.1	13.2943	22.1	13.2943	22.1	13.2943	22.1	7.38775	22.1	13.1216	22.1	13.1896
22.2	13.3277	22.2	13.3277	22.2	13.3277	22.2	7.36824	22.2	13.154	22.2	13.2235
22.3	13.361	22.3	13.361	22.3	13.361	22.3	7.34859	22.3	13.1862	22.3	13.2573
22.4	13.3941	22.4	13.3941	22.4	13.3941	22.4	7.32879	22.4	13.2181	22.4	13.291
22.5	13.427	22.5	13.427	22.5	13.427	22.5	7.30887	22.5	13.2499	22.5	13.3244
22.6	13.4598	22.6	13.4598	22.6	13.4598	22.6	7.28881	22.6	13.2815	22.6	13.3577
22.7	13.4924	22.7	13.4924	22.7	13.4924	22.7	7.26864	22.7	13.3129	22.7	13.3908
22.8	13.5249	22.8	13.5249	22.8	13.5249	22.8	7.24834	22.8	13.3441	22.8	13.4238
22.9	13.5572	22.9	13.5572	22.9	13.5572	22.9	7.22792	22.9	13.3751	22.9	13.4566
23	13.5893	23	13.5893	23	13.5893	23	7.20739	23	13.4059	23	13.4892
23.1	13.6213	23.1	13.6213	23.1	13.6213	23.1	7.18676	23.1	13.4366	23.1	13.5217
23.2	13.6531	23.2	13.6531	23.2	13.6531	23.2	7.16602	23.2	13.467	23.2	13.554
23.3	13.6848	23.3	13.6848	23.3	13.6848	23.3	7.14518	23.3	13.4972	23.3	13.5862
23.4	13.7163	23.4	13.7163	23.4	13.7163	23.4	7.12424	23.4	13.5272	23.4	13.6181
23.5	13.7476	23.5	13.7476	23.5	13.7476	23.5	7.10321	23.5	13.5571	23.5	13.65
23.6	13.7788	23.6	13.7788	23.6	13.7788	23.6	7.08209	23.6	13.5867	23.6	13.6816
23.7	13.8098	23.7	13.8098	23.7	13.8098	23.7	7.06089	23.7	13.6162	23.7	13.7131
23.8	13.8407	23.8	13.8407	23.8	13.8407	23.8	7.0396	23.8	13.6455	23.8	13.7445
23.9	13.8714	23.9	13.8714	23.9	13.8714	23.9	7.01823	23.9	13.6745	23.9	13.7757
24	13.902	24	13.902	24	13.902	24	6.99679	24	13.7034	24	13.8067
24.1	13.9324	24.1	13.9324	24.1	13.9324	24.1	6.97528	24.1	13.7321	24.1	13.8376
24.2	13.9627	24.2	13.9627	24.2	13.9627	24.2	6.95369	24.2	13.7606	24.2	13.8683
24.3	13.9928	24.3	13.9928	24.3	13.9928	24.3	6.93204	24.3	13.7889	24.3	13.8989
24.4	14.0227	24.4	14.0227	24.4	14.0227	24.4	6.91033	24.4	13.817	24.4	13.9294
24.5	14.0525	24.5	14.0525	24.5	14.0525	24.5	6.88855	24.5	13.845	24.5	13.9596
24.6	14.0822	24.6	14.0822	24.6	14.0822	24.6	6.86673	24.6	13.8727	24.6	13.9897
24.7	14.1117	24.7	14.1117	24.7	14.1117	24.7	6.84484	24.7	13.9002	24.7	14.0197
24.8	14.1411	24.8	14.1411	24.8	14.1411	24.8	6.82291	24.8	13.9276	24.8	14.0495
24.9	14.1703	24.9	14.1703	24.9	14.1703	24.9	6.80092	24.9	13.9548	24.9	14.0792
25	14.1994	25	14.1994	25	14.1994	25	6.77889	25	13.9818	25	14.1087
25.1	14.2283	25.1	14.2283	25.1	14.2283	25.1	6.75682	25.1	14.0086	25.1	14.1381
25.2	14.2571	25.2	14.2571	25.2	14.2571	25.2	6.73471	25.2	14.0352	25.2	14.1674
25.3	14.2857	25.3	14.2857	25.3	14.2857	25.3	6.71256	25.3	14.0616	25.3	14.1964
25.4	14.3142	25.4	14.3142	25.4	14.3142	25.4	6.69038	25.4	14.0879	25.4	14.2254
25.5	14.3426	25.5	14.3426	25.5	14.3426	25.5	6.66816	25.5	14.1139	25.5	14.2542
25.6	14.3708	25.6	14.3708	25.6	14.3708	25.6	6.64591	25.6	14.1398	25.6	14.2828
25.7	14.3989	25.7	14.3989	25.7	14.3989	25.7	6.62364	25.7	14.1655	25.7	14.3113
25.8	14.4268	25.8	14.4268	25.8	14.4268	25.8	6.60134	25.8	14.191	25.8	14.3397
25.9	14.4546	25.9	14.4546	25.9	14.4546	25.9	6.57902	25.9	14.2163	25.9	14.3679
26	14.4823	26	14.4823	26	14.4823	26	6.55667	26	14.2415	26	14.396
26.1	14.5098	26.1	14.5098	26.1	14.5098	26.1	6.53431	26.1	14.2664	26.1	14.424
26.2	14.5372	26.2	14.5372	26.2	14.5372	26.2	6.51193	26.2	14.2912	26.2	14.4518
26.3	14.5644	26.3	14.5644	26.3	14.5644	26.3	6.48954	26.3	14.3158	26.3	14.4794
26.4	14.5915	26.4	14.5915	26.4	14.5915	26.4	6.46713	26.4	14.3402	26.4	14.507
26.5	14.6185	26.5	14.6185	26.5	14.6185	26.5	6.44471	26.5	14.3644	26.5	14.5344
26.6	14.6454	26.6	14.6454	26.6	14.6454	26.6	6.42229	26.6	14.3884	26.6	14.5616
26.7	14.6721	26.7	14.6721	26.7	14.6721	26.7	6.39986	26.7	14.4123	26.7	14.5887
26.8	14.6986	26.8	14.6986	26.8	14.6986	26.8	6.37742	26.8	14.436	26.8	14.6157
26.9	14.7251	26.9	14.7251	26.9	14.7251	26.9	6.35498	26.9	14.4595	26.9	14.6426
27	14.7514	27	14.7514	27	14.7514	27	6.33254	27	14.4828	27	14.6693
27.1	14.7776	27.1	14.7776	27.1	14.7776	27.1	6.3101	27.1	14.5059	27.1	14.6959
27.2	14.8036	27.2	14.8036	27.2	14.8036	27.2	6.28767	27.2	14.5289	27.2	14.7223
27.3	14.8295	27.3	14.8295	27.3	14.8295	27.3	6.26524	27.3	14.5517	27.3	14.7486
27.4	14.8553	27.4	14.8553	27.4	14.8553	27.4	6.24281	27.4	14.5743	27.4	14.7748
27.5	14.881	27.5	14.881	27.5	14.881	27.5	6.22039	27.5	14.5967	27.5	14.8009
27.6	14.9065	27.6	14.9065	27.6	14.9065	27.6	6.19798	27.6	14.6189	27.6	14.8268
27.7	14.9319	27.7	14.9319	27.7	14.9319	27.7	6.17558	27.7	14.641	27.7	14.8526
27.8	14.9572	27.8	14.9572	27.8	14.9572	27.8	6.1532	27.8	14.6629	27.8	14.8782
27.9	14.9823	27.9	14.9823	27.9	14.9823	27.9	6.13082	27.9	14.6846	27.9	14.9038
28	15.0074	28	15.0074	28	15.0074	28	6.10847	28	14.7061	28	14.9292
28.1	15.0323	28.1	15.0323	28.1	15.0323	28.1	6.08613	28.1	14.7275	28.1	14.9545
28.2	15.057	28.2	15.057	28.2	15.057	28.2	6.0638	28.2	14.7486	28.2	14.9796
28.3	15.0817	28.3	15.0817	28.3	15.0817	28.3	6.0415	28.3	14.7696	28.3	15.0047
28.4	15.1062	28.4	15.1062	28.4	15.1062	28.4	6.01921	28.4	14.7905	28.4	15.0296
28.5	15.1306	28.5	15.1306	28.5	15.1306	28.5	5.99695	28.5	14.8111	28.5	15.0544
28.6	15.1549	28.6	15.1549	28.6	15.1549	28.6	5.97471	28.6	14.8316	28.6	15.079
28.7	15.1791	28.7	15.1791	28.7	15.1791	28.7	5.9525	28.7	14.8519	28.7	15.1036
28.8	15.2031	28.8	15.2031	28.8	15.2031	28.8	5.93031	28.8	14.872	28.8	15.128
28.9	15.2271	28.9	15.2271	28.9	15.2271	28.9	5.90815	28.9	14.892	28.9	15.1523
29	15.2509	29	15.2509	29	15.2509	29	5.88601	29	14.9117	29	15.1764
29.1	15.2745	29.1	15.2745	29.1	15.2745	29.1	5.86391	29.1	14.9313	29.1	15.2005
29.2	15.2981	29.2	15.2981	29.2	15.2981	29.2	5.84183	29.2	14.9508	29.2	15.2244
29.3	15.3216	29.3	15.3216	29.3	15.3216	29.3	5.81979	29.3	14.97	29.3	15.2482
29.4	15.3449	29.4	15.3449	29.4	15.3449	29.4	5.79777	29.4	14.9891	29.4	15.2719
29.5	15.3681	29.5	15.3681	29.5	15.3681	29.5	5.77579	29.5	15.008	29.5	15.2955
29.6	15.3912	29.6	15.3912	29.6	15.3912	29.6	5.75385	29.6	15.0268	29.6	15.3189
29.7	15.4142	29.7	15.4142	29.7	15.4142	29.7	5.73194	29.7	15.0453	29.7	15.3423
29.8	15.4371	29.8	15.4371	29.8	15.4371	29.8	5.71006	29.8	15.0637	29.8	15.3655
29.9	15.4598	29.9	15.4598	29.9	15.4598	29.9	5.68823	29.9	15.0819	29.9	15.3886
30	15.4825	30	15.4825	30	15.4825	30	5.66643	30	15.1	30	15.4116
30.1	15.505	30.1	15.505	30.1	15.505	30.1	5.64467	30.1	15.1179	30.1	15.4345
30.2	15.5274	30.2	15.5274	30.2	15.5274	30.2	5.62294	30.2	15.1356	30.2	15.4572
30.3	15.5497	30.3	15.5497	30.3	15.5497	30.3	5.60126	30.3	15.1531	30.3	15.4799
30.4	15.5719	30.4	15.5719	30.4	15.5719	30.4	5.57962	30.4	15.1705	30.4	15.5024
30.5	15.594	30.5	15.594	30.5	15.594	30.5	5.55802	30.5	15.1877	30.5	15.5248
30.6	15.616	30.6	15.616	30.6	15.616	30.6	5.53647	30.6	15.2047	30.6	15.5472
30.7	15.6379	30.7	15.6379	30.7	15.6379	30.7	5.51495	30.7	15.2216	30.7	15.5693
30.8	15.6596	30.8	15.6596	30.8	15.6596	30.8	5.49349	30.8	15.2383	30.8	15.5914
30.9	15.6813	30.9	15.6813	30.9	15.6813	30.9	5.47206	30.9	15.2548	30.9	15.6134
31	15.7028	31	15.7028	31	15.7028	31	5.45068	31	15.2712	31	15.6353
31.1	15.7242	31.1	15.7242	31.1	15.7242	31.1	5.42935	31.1	15.2874	31.1	15.657
31.2	15.7456	31.2	15.7456	31.2	15.7456	31.2	5.40807	31.2	15.3034	31.2	15.6787
31.3	15.7668	31.3	15.7668	31.3	15.7668	31.3	5.38683	31.3	15.3193	31.3	15.7002
31.4	15.7879	31.4	15.7879	31.4	15.7879	31.4	5.36564	31.4	15.335	31.4	15.7217
31.5	15.8089	31.5	15.8089	31.5	15.8089	31.5	5.3445	31.5	15.3505	31.5	15.743
31.6	15.8298	31.6	15.8298	31.6	15.8298	31.6	5.3234	31.6	15.3659	31.6	15.7642
31.7	15.8506	31.7	15.8506	31.7	15.8506	31.7	5.30236	31.7	15.3811	31.7	15.7853
31.8	15.8713	31.8	15.8713	31.8	15.8713	31.8	5.28137	31.8	15.3961	31.8	15.8063
31.9	15.8919	31.9	15.8919	31.9	15.8919	31.9	5.26043	31.9	15.411	31.9	15.8272
32	15.9124	32	15.9124	32	15.9124	32	5.23954	32	15.4257	32	15.848
32.1	15.9328	32.1	15.9328	32.1	15.9328	32.1	5.2187	32.1	15.4402	32.1	15.8687
32.2	15.953	32.2	15.953	32.2	15.953	32.2	5.19791	32.2	15.4546	32.2	15.8893
32.3	15.9732	32.3	15.9732	32.3	15.9732	32.3	5.17718	32.3	15.4688	32.3	15.9098
32.4	15.9933	32.4	15.9933	32.4	15.9933	32.4	5.1565	32.4	15.4829	32.4	15.9302
32.5	16.0133	32.5	16.0133	32.5	16.0133	32.5	5.13587	32.5	15.4968	32.5	15.9505
32.6	16.0332	32.6	16.0332	32.6	16.0332	32.6	5.1153	32.6	15.5105	32.6	15.9707
32.7	16.053	32.7	16.053	32.7	16.053	32.7	5.09478	32.7	15.5241	32.7	15.9908
32.8	16.0727	32.8	16.0727	32.8	16.0727	32.8	5.07432	32.8	15.5375	32.8	16.0108
32.9	16.0922	32.9	16.0922	32.9	16.0922	32.9	5.05391	32.9	15.5507	32.9	16.0306
33	16.1117	33	16.1117	33	16.1117	33	5.03356	33	15.5638	33	16.0504
33.1	16.1311	33.1	16.1311	33.1	16.1311	33.1	5.01326	33.1	15.5768	33.1	16.0701
33.2	16.1504	33.2	16.1504	33.2	16.1504	33.2	4.99302	33.2	15.5895	33.2	16.0897
33.3	16.1696	33.3	16.1696	33.3	16.1696	33.3	4.97283	33.3	15.6021	33.3	16.1092
33.4	16.1887	33.4	16.1887	33.4	16.1887	33.4	4.95271	33.4	15.6146	33.4	16.1286
33.5	16.2077	33.5	16.2077	33.5	16.2077	33.5	4.93264	33.5	15.6269	33.5	16.1479
33.6	16.2266	33.6	16.2266	33.6	16.2266	33.6	4.91263	33.6	15.639	33.6	16.1671
33.7	16.2455	33.7	16.2455	33.7	16.2455	33.7	4.89267	33.7	15.651	33.7	16.1862
33.8	16.2642	33.8	16.2642	33.8	16.2642	33.8	4.87278	33.8	15.6628	33.8	16.2052
33.9	16.2828	33.9	16.2828	33.9	16.2828	33.9	4.85294	33.9	15.6745	33.9	16.2241
34	16.3014	34	16.3014	34	16.3014	34	4.83316	34	15.686	34	16.2429
34.1	16.3198	34.1	16.3198	34.1	16.3198	34.1	4.81344	34.1	15.6973	34.1	16.2616
34.2	16.3382	34.2	16.3382	34.2	16.3382	34.2	4.79378	34.2	15.7085	34.2	16.2803
34.3	16.3564	34.3	16.3564	34.3	16.3564	34.3	4.77418	34.3	15.7196	34.3	16.2988
34.4	16.3746	34.4	16.3746	34.4	16.3746	34.4	4.75464	34.4	15.7305	34.4	16.3172
34.5	16.3927	34.5	16.3927	34.5	16.3927	34.5	4.73516	34.5	15.7412	34.5	16.3356
34.6	16.4107	34.6	16.4107	34.6	16.4107	34.6	4.71574	34.6	15.7518	34.6	16.3539
34.7	16.4286	34.7	16.4286	34.7	16.4286	34.7	4.69638	34.7	15.7622	34.7	16.372
34.8	16.4464	34.8	16.4464	34.8	16.4464	34.8	4.67707	34.8	15.7725	34.8	16.3901
34.9	16.4641	34.9	16.4641	34.9	16.4641	34.9	4.65783	34.9	15.7826	34.9	16.4081
35	16.4817	35	16.4817	35	16.4817	35	4.63865	35	15.7926	35	16.426
35.1	16.4993	35.1	16.4993	35.1	16.4993	35.1	4.61954	35.1	15.8024	35.1	16.4438
35.2	16.5168	35.2	16.5168	35.2	16.5168	35.2	4.60048	35.2	15.8121	35.2	16.4615
35.3	16.5341	35.3	16.5341	35.3	16.5341	35.3	4.58148	35.3	15.8216	35.3	16.4792
35.4	16.5514	35.4	16.5514	35.4	16.5514	35.4	4.56255	35.4	15.831	35.4	16.4967
35.5	16.5686	35.5	16.5686	35.5	16.5686	35.5	4.54367	35.5	15.8402	35.5	16.5142
35.6	16.5857	35.6	16.5857	35.6	16.5857	35.6	4.52486	35.6	15.8492	35.6	16.5315
35.7	16.6028	35.7	16.6028	35.7	16.6028	35.7	4.50611	35.7	15.8582	35.7	16.5488
35.8	16.6197	35.8	16.6197	35.8	16.6197	35.8	4.48742	35.8	15.8669	35.8	16.566
35.9	16.6366	35.9	16.6366	35.9	16.6366	35.9	4.4688	35.9	15.8756	35.9	16.5831
36	16.6533	36	16.6533	36	16.6533	36	4.45023	36	15.884	36	16.6001
36.1	16.67	36.1	16.67	36.1	16.67	36.1	4.43173	36.1	15.8924	36.1	16.6171
36.2	16.6866	36.2	16.6866	36.2	16.6866	36.2	4.41329	36.2	15.9006	36.2	16.6339
36.3	16.7032	36.3	16.7032	36.3	16.7032	36.3	4.39491	36.3	15.9086	36.3	16.6507
36.4	16.7196	36.4	16.7196	36.4	16.7196	36.4	4.3766	36.4	15.9165	36.4	16.6674
36.5	16.736	36.5	16.736	36.5	16.736	36.5	4.35834	36.5	15.9242	36.5	16.684
36.6	16.7522	36.6	16.7522	36.6	16.7522	36.6	4.34015	36.6	15.9319	36.6	16.7005
36.7	16.7684	36.7	16.7684	36.7	16.7684	36.7	4.32203	36.7	15.9393	36.7	16.7169
36.8	16.7846	36.8	16.7846	36.8	16.7846	36.8	4.30396	36.8	15.9466	36.8	16.7333
36.9	16.8006	36.9	16.8006	36.9	16.8006	36.9	4.28596	36.9	15.9538	36.9	16.7496
37	16.8166	37	16.8166	37	16.8166	37	4.26802	37	15.9608	37	16.7658
37.1	16.8324	37.1	16.8324	37.1	16.8324	37.1	4.25014	37.1	15.9677	37.1	16.7819
37.2	16.8482	37.2	16.8482	37.2	16.8482	37.2	4.23232	37.2	15.9745	37.2	16.7979
37.3	16.864	37.3	16.864	37.3	16.864	37.3	4.21457	37.3	15.9811	37.3	16.8139
37.4	16.8796	37.4	16.8796	37.4	16.8796	37.4	4.19688	37.4	15.9876	37.4	16.8297
37.5	16.8952	37.5	16.8952	37.5	16.8952	37.5	4.17925	37.5	15.9939	37.5	16.8455
37.6	16.9106	37.6	16.9106	37.6	16.9106	37.6	4.16169	37.6	16.0001	37.6	16.8612
37.7	16.926	37.7	16.926	37.7	16.926	37.7	4.14419	37.7	16.0061	37.7	16.8769
37.8	16.9414	37.8	16.9414	37.8	16.9414	37.8	4.12675	37.8	16.0121	37.8	16.8924
37.9	16.9566	37.9	16.9566	37.9	16.9566	37.9	4.10937	37.9	16.0178	37.9	16.9079
38	16.9718	38	16.9718	38	16.9718	38	4.09206	38	16.0235	38	16.9233
38.1	16.9869	38.1	16.9869	38.1	16.9869	38.1	4.07481	38.1	16.029	38.1	16.9386
38.2	17.0019	38.2	17.0019	38.2	17.0019	38.2	4.05762	38.2	16.0343	38.2	16.9539
38.3	17.0169	38.3	17.0169	38.3	17.0169	38.3	4.04049	38.3	16.0396	38.3	16.969
38.4	17.0318	38.4	17.0318	38.4	17.0318	38.4	4.02343	38.4	16.0447	38.4	16.9841
38.5	17.0466	38.5	17.0466	38.5	17.0466	38.5	4.00643	38.5	16.0496	38.5	16.9992
38.6	17.0613	38.6	17.0613	38.6	17.0613	38.6	3.98949	38.6	16.0545	38.6	17.0141
38.7	17.076	38.7	17.076	38.7	17.076	38.7	3.97261	38.7	16.0592	38.7	17.029
38.8	17.0906	38.8	17.0906	38.8	17.0906	38.8	3.9558	38.8	16.0637	38.8	17.0438
38.9	17.1051	38.9	17.1051	38.9	17.1051	38.9	3.93905	38.9	16.0682	38.9	17.0585
39	17.1195	39	17.1195	39	17.1195	39	3.92236	39	16.0725	39	17.0731
39.1	17.1339	39.1	17.1339	39.1	17.1339	39.1	3.90573	39.1	16.0766	39.1	17.0877
39.2	17.1482	39.2	17.1482	39.2	17.1482	39.2	3.88917	39.2	16.0807	39.2	17.1022
39.3	17.1624	39.3	17.1624	39.3	17.1624	39.3	3.87267	39.3	16.0846	39.3	17.1166
39.4	17.1765	39.4	17.1765	39.4	17.1765	39.4	3.85623	39.4	16.0884	39.4	17.131
39.5	17.1906	39.5	17.1906	39.5	17.1906	39.5	3.83985	39.5	16.092	39.5	17.1453
39.6	17.2046	39.6	17.2046	39.6	17.2046	39.6	3.82353	39.6	16.0955	39.6	17.1595
39.7	17.2186	39.7	17.2186	39.7	17.2186	39.7	3.80728	39.7	16.0989	39.7	17.1736
39.8	17.2324	39.8	17.2324	39.8	17.2324	39.8	3.79108	39.8	16.1022	39.8	17.1877
39.9	17.2462	39.9	17.2462	39.9	17.2462	39.9	3.77495	39.9	16.1053	39.9	17.2017
40	17.26	40	17.26	40	17.26	40	3.75888	40	16.1084	40	17.2156
40.1	17.2736	40.1	17.2736	40.1	17.2736	40.1	3.74287	40.1	16.1112	40.1	17.2295
40.2	17.2872	40.2	17.2872	40.2	17.2872	40.2	3.72692	40.2	16.114	40.2	17.2433
40.3	17.3008	40.3	17.3008	40.3	17.3008	40.3	3.71104	40.3	16.1167	40.3	17.257
40.4	17.3142	40.4	17.3142	40.4	17.3142	40.4	3.69521	40.4	16.1192	40.4	17.2707
40.5	17.3276	40.5	17.3276	40.5	17.3276	40.5	3.67945	40.5	16.1216	40.5	17.2843
40.6	17.341	40.6	17.341	40.6	17.341	40.6	3.66375	40.6	16.1238	40.6	17.2978
40.7	17.3542	40.7	17.3542	40.7	17.3542	40.7	3.64811	40.7	16.126	40.7	17.3112
40.8	17.3674	40.8	17.3674	40.8	17.3674	40.8	3.63252	40.8	16.128	40.8	17.3246
40.9	17.3806	40.9	17.3806	40.9	17.3806	40.9	3.617	40.9	16.1299	40.9	17.3379
41	17.3936	41	17.3936	41	17.3936	41	3.60154	41	16.1317	41	17.3512
41.1	17.4066	41.1	17.4066	41.1	17.4066	41.1	3.58614	41.1	16.1334	41.1	17.3644
41.2	17.4195	41.2	17.4195	41.2	17.4195	41.2	3.57081	41.2	16.135	41.2	17.3775
41.3	17.4324	41.3	17.4324	41.3	17.4324	41.3	3.55553	41.3	16.1364	41.3	17.3905
41.4	17.4452	41.4	17.4452	41.4	17.4452	41.4	3.54031	41.4	16.1377	41.4	17.4035
41.5	17.458	41.5	17.458	41.5	17.458	41.5	3.52515	41.5	16.1389	41.5	17.4164
41.6	17.4706	41.6	17.4706	41.6	17.4706	41.6	3.51005	41.6	16.14	41.6	17.4293
41.7	17.4833	41.7	17.4833	41.7	17.4833	41.7	3.49501	41.7	16.141	41.7	17.4421
41.8	17.4958	41.8	17.4958	41.8	17.4958	41.8	3.48003	41.8	16.1418	41.8	17.4548
41.9	17.5083	41.9	17.5083	41.9	17.5083	41.9	3.46511	41.9	16.1426	41.9	17.4675
42	17.5207	42	17.5207	42	17.5207	42	3.45025	42	16.1432	42	17.4801
42.1	17.5331	42.1	17.5331	42.1	17.5331	42.1	3.43545	42.1	16.1437	42.1	17.4926
42.2	17.5454	42.2	17.5454	42.2	17.5454	42.2	3.42071	42.2	16.1441	42.2	17.5051
42.3	17.5576	42.3	17.5576	42.3	17.5576	42.3	3.40602	42.3	16.1444	42.3	17.5175
42.4	17.5698	42.4	17.5698	42.4	17.5698	42.4	3.3914	42.4	16.1446	42.4	17.5299
42.5	17.5819	42.5	17.5819	42.5	17.5819	42.5	3.37683	42.5	16.1446	42.5	17.5422
42.6	17.594	42.6	17.594	42.6	17.594	42.6	3.36233	42.6	16.1446	42.6	17.5544
42.7	17.606	42.7	17.606	42.7	17.606	42.7	3.34788	42.7	16.1444	42.7	17.5666
42.8	17.6179	42.8	17.6179	42.8	17.6179	42.8	3.33349	42.8	16.1442	42.8	17.5787
42.9	17.6298	42.9	17.6298	42.9	17.6298	42.9	3.31916	42.9	16.1438	42.9	17.5907
43	17.6416	43	17.6416	43	17.6416	43	3.30488	43	16.1433	43	17.6027
43.1	17.6534	43.1	17.6534	43.1	17.6534	43.1	3.29066	43.1	16.1427	43.1	17.6146
43.2	17.6651	43.2	17.6651	43.2	17.6651	43.2	3.27651	43.2	16.1421	43.2	17.6265
43.3	17.6768	43.3	17.6768	43.3	17.6768	43.3	3.2624	43.3	16.1413	43.3	17.6383
43.4	17.6883	43.4	17.6883	43.4	17.6883	43.4	3.24836	43.4	16.1404	43.4	17.65
43.5	17.6999	43.5	17.6999	43.5	17.6999	43.5	3.23437	43.5	16.1393	43.5	17.6617
43.6	17.7113	43.6	17.7113	43.6	17.7113	43.6	3.22044	43.6	16.1382	43.6	17.6734
43.7	17.7228	43.7	17.7228	43.7	17.7228	43.7	3.20657	43.7	16.137	43.7	17.6849
43.8	17.7341	43.8	17.7341	43.8	17.7341	43.8	3.19276	43.8	16.1357	43.8	17.6964
43.9	17.7454	43.9	17.7454	43.9	17.7454	43.9	3.179	43.9	16.1343	43.9	17.7079
44	17.7567	44	17.7567	44	17.7567	44	3.16529	44	16.1328	44	17.7193
44.1	17.7679	44.1	17.7679	44.1	17.7679	44.1	3.15165	44.1	16.1312	44.1	17.7306
44.2	17.779	44.2	17.779	44.2	17.779	44.2	3.13806	44.2	16.1294	44.2	17.7419
44.3	17.7901	44.3	17.7901	44.3	17.7901	44.3	3.12452	44.3	16.1276	44.3	17.7531
44.4	17.8011	44.4	17.8011	44.4	17.8011	44.4	3.11105	44.4	16.1257	44.4	17.7643
44.5	17.8121	44.5	17.8121	44.5	17.8121	44.5	3.09762	44.5	16.1237	44.5	17.7754
44.6	17.823	44.6	17.823	44.6	17.823	44.6	3.08426	44.6	16.1216	44.6	17.7865
44.7	17.8338	44.7	17.8338	44.7	17.8338	44.7	3.07095	44.7	16.1194	44.7	17.7975
44.8	17.8446	44.8	17.8446	44.8	17.8446	44.8	3.05769	44.8	16.1171	44.8	17.8084
44.9	17.8554	44.9	17.8554	44.9	17.8554	44.9	3.04449	44.9	16.1147	44.9	17.8193
45	17.8661	45	17.8661	45	17.8661	45	3.03134	45	16.1122	45	17.8302
45.1	17.8767	45.1	17.8767	45.1	17.8767	45.1	3.01825	45.1	16.1096	45.1	17.841
45.2	17.8873	45.2	17.8873	45.2	17.8873	45.2	3.00522	45.2	16.1069	45.2	17.8517
45.3	17.8978	45.3	17.8978	45.3	17.8978	45.3	2.99223	45.3	16.1041	45.3	17.8624
45.4	17.9083	45.4	17.9083	45.4	17.9083	45.4	2.97931	45.4	16.1012	45.4	17.873
45.5	17.9188	45.5	17.9188	45.5	17.9188	45.5	2.96643	45.5	16.0983	45.5	17.8836
45.6	17.9291	45.6	17.9291	45.6	17.9291	45.6	2.95361	45.6	16.0952	45.6	17.8941
45.7	17.9395	45.7	17.9395	45.7	17.9395	45.7	2.94085	45.7	16.0921	45.7	17.9046
45.8	17.9497	45.8	17.9497	45.8	17.9497	45.8	2.92813	45.8	16.0888	45.8	17.915
45.9	17.96	45.9	17.96	45.9	17.96	45.9	2.91548	45.9	16.0855	45.9	17.9253
46	17.9701	46	17.9701	46	17.9701	46	2.90287	46	16.0821	46	17.9356
46.1	17.9803	46.1	17.9803	46.1	17.9803	46.1	2.89032	46.1	16.0786	46.1	17.9459
46.2	17.9903	46.2	17.9903	46.2	17.9903	46.2	2.87782	46.2	16.075	46.2	17.9561
46.3	18.0004	46.3	18.0004	46.3	18.0004	46.3	2.86537	46.3	16.0714	46.3	17.9663
46.4	18.0103	46.4	18.0103	46.4	18.0103	46.4	2.85298	46.4	16.0676	46.4	17.9764
46.5	18.0203	46.5	18.0203	46.5	18.0203	46.5	2.84064	46.5	16.0637	46.5	17.9864
46.6	18.0301	46.6	18.0301	46.6	18.0301	46.6	2.82835	46.6	16.0598	46.6	17.9964
46.7	18.04	46.7	18.04	46.7	18.04	46.7	2.81611	46.7	16.0558	46.7	18.0064
46.8	18.0497	46.8	18.0497	46.8	18.0497	46.8	2.80393	46.8	16.0517	46.8	18.0163
46.9	18.0595	46.9	18.0595	46.9	18.0595	46.9	2.79179	46.9	16.0475	46.9	18.0261
47	18.0691	47	18.0691	47	18.0691	47	2.77971	47	16.0433	47	18.0359
47.1	18.0788	47.1	18.0788	47.1	18.0788	47.1	2.76768	47.1	16.0389	47.1	18.0457
47.2	18.0884	47.2	18.0884	47.2	18.0884	47.2	2.7557	47.2	16.0345	47.2	18.0554
47.3	18.0979	47.3	18.0979	47.3	18.0979	47.3	2.74378	47.3	16.03	47.3	18.0651
47.4	18.1074	47.4	18.1074	47.4	18.1074	47.4	2.7319	47.4	16.0254	47.4	18.0747
47.5	18.1168	47.5	18.1168	47.5	18.1168	47.5	2.72007	47.5	16.0207	47.5	18.0842
47.6	18.1262	47.6	18.1262	47.6	18.1262	47.6	2.7083	47.6	16.016	47.6	18.0937
47.7	18.1356	47.7	18.1356	47.7	18.1356	47.7	2.69657	47.7	16.0112	47.7	18.1032
47.8	18.1449	47.8	18.1449	47.8	18.1449	47.8	2.6849	47.8	16.0063	47.8	18.1126
47.9	18.1541	47.9	18.1541	47.9	18.1541	47.9	2.67328	47.9	16.0013	47.9	18.122
48	18.1633	48	18.1633	48	18.1633	48	2.6617	48	15.9962	48	18.1313
48.1	18.1725	48.1	18.1725	48.1	18.1725	48.1	2.65018	48.1	15.9911	48.1	18.1406
48.2	18.1816	48.2	18.1816	48.2	18.1816	48.2	2.6387	48.2	15.9859	48.2	18.1498
48.3	18.1907	48.3	18.1907	48.3	18.1907	48.3	2.62728	48.3	15.9806	48.3	18.159
48.4	18.1997	48.4	18.1997	48.4	18.1997	48.4	2.6159	48.4	15.9753	48.4	18.1681
48.5	18.2087	48.5	18.2087	48.5	18.2087	48.5	2.60457	48.5	15.9699	48.5	18.1772
48.6	18.2176	48.6	18.2176	48.6	18.2176	48.6	2.5933	48.6	15.9644	48.6	18.1863
48.7	18.2265	48.7	18.2265	48.7	18.2265	48.7	2.58207	48.7	15.9588	48.7	18.1953
48.8	18.2353	48.8	18.2353	48.8	18.2353	48.8	2.57089	48.8	15.9532	48.8	18.2042
48.9	18.2441	48.9	18.2441	48.9	18.2441	48.9	2.55975	48.9	15.9474	48.9	18.2132
49	18.2529	49	18.2529	49	18.2529	49	2.54867	49	15.9417	49	18.222
49.1	18.2616	49.1	18.2616	49.1	18.2616	49.1	2.53763	49.1	15.9358	49.1	18.2308
49.2	18.2703	49.2	18.2703	49.2	18.2703	49.2	2.52665	49.2	15.9299	49.2	18.2396
49.3	18.2789	49.3	18.2789	49.3	18.2789	49.3	2.51571	49.3	15.9239	49.3	18.2484
49.4	18.2875	49.4	18.2875	49.4	18.2875	49.4	2.50481	49.4	15.9179	49.4	18.257
49.5	18.296	49.5	18.296	49.5	18.296	49.5	2.49397	49.5	15.9117	49.5	18.2657
49.6	18.3045	49.6	18.3045	49.6	18.3045	49.6	2.48317	49.6	15.9055	49.6	18.2743
49.7	18.313	49.7	18.313	49.7	18.313	49.7	2.47242	49.7	15.8993	49.7	18.2829
49.8	18.3214	49.8	18.3214	49.8	18.3214	49.8	2.46172	49.8	15.893	49.8	18.2914
49.9	18.3298	49.9	18.3298	49.9	18.3298	49.9	2.45106	49.9	15.8866	49.9	18.2999
50	18.3381	50	18.3381	50	18.3381	50	2.44045	50	15.8801	50	18.3083
50.1	18.3464	50.1	18.3464	50.1	18.3464	50.1	2.42988	50.1	15.8736	50.1	18.3167
50.2	18.3546	50.2	18.3546	50.2	18.3546	50.2	2.41937	50.2	15.8671	50.2	18.325
50.3	18.3628	50.3	18.3628	50.3	18.3628	50.3	2.40889	50.3	15.8604	50.3	18.3333
50.4	18.371	50.4	18.371	50.4	18.371	50.4	2.39847	50.4	15.8537	50.4	18.3416
50.5	18.3791	50.5	18.3791	50.5	18.3791	50.5	2.38809	50.5	15.847	50.5	18.3498
50.6	18.3872	50.6	18.3872	50.6	18.3872	50.6	2.37775	50.6	15.8401	50.6	18.358
50.7	18.3953	50.7	18.3953	50.7	18.3953	50.7	2.36746	50.7	15.8333	50.7	18.3661
50.8	18.4033	50.8	18.4033	50.8	18.4033	50.8	2.35722	50.8	15.8263	50.8	18.3742
50.9	18.4112	50.9	18.4112	50.9	18.4112	50.9	2.34702	50.9	15.8193	50.9	18.3823
51	18.4191	51	18.4191	51	18.4191	51	2.33687	51	15.8123	51	18.3903
51.1	18.427	51.1	18.427	51.1	18.427	51.1	2.32676	51.1	15.8051	51.1	18.3983
51.2	18.4349	51.2	18.4349	51.2	18.4349	51.2	2.31669	51.2	15.798	51.2	18.4062
51.3	18.4427	51.3	18.4427	51.3	18.4427	51.3	2.30668	51.3	15.7907	51.3	18.4141
51.4	18.4505	51.4	18.4505	51.4	18.4505	51.4	2.2967	51.4	15.7835	51.4	18.422
51.5	18.4582	51.5	18.4582	51.5	18.4582	51.5	2.28677	51.5	15.7761	51.5	18.4298
51.6	18.4659	51.6	18.4659	51.6	18.4659	51.6	2.27688	51.6	15.7687	51.6	18.4376
51.7	18.4735	51.7	18.4735	51.7	18.4735	51.7	2.26704	51.7	15.7613	51.7	18.4453
51.8	18.4811	51.8	18.4811	51.8	18.4811	51.8	2.25724	51.8	15.7538	51.8	18.453
51.9	18.4887	51.9	18.4887	51.9	18.4887	51.9	2.24748	51.9	15.7462	51.9	18.4607
52	18.4962	52	18.4962	52	18.4962	52	2.23777	52	15.7386	52	18.4683
52.1	18.5037	52.1	18.5037	52.1	18.5037	52.1	2.2281	52.1	15.7309	52.1	18.4759
52.2	18.5112	52.2	18.5112	52.2	18.5112	52.2	2.21847	52.2	15.7232	52.2	18.4835
52.3	18.5186	52.3	18.5186	52.3	18.5186	52.3	2.20888	52.3	15.7154	52.3	18.491
52.4	18.526	52.4	18.526	52.4	18.526	52.4	2.19934	52.4	15.7076	52.4	18.4984
52.5	18.5334	52.5	18.5334	52.5	18.5334	52.5	2.18984	52.5	15.6998	52.5	18.5059
52.6	18.5407	52.6	18.5407	52.6	18.5407	52.6	2.18039	52.6	15.6918	52.6	18.5133
52.7	18.548	52.7	18.548	52.7	18.548	52.7	2.17097	52.7	15.6839	52.7	18.5206
52.8	18.5552	52.8	18.5552	52.8	18.5552	52.8	2.1616	52.8	15.6759	52.8	18.528
52.9	18.5624	52.9	18.5624	52.9	18.5624	52.9	2.15227	52.9	15.6678	52.9	18.5353
53	18.5696	53	18.5696	53	18.5696	53	2.14298	53	15.6597	53	18.5425
53.1	18.5767	53.1	18.5767	53.1	18.5767	53.1	2.13373	53.1	15.6515	53.1	18.5497
53.2	18.5838	53.2	18.5838	53.2	18.5838	53.2	2.12452	53.2	15.6433	53.2	18.5569
53.3	18.5909	53.3	18.5909	53.3	18.5909	53.3	2.11536	53.3	15.6351	53.3	18.564
53.4	18.5979	53.4	18.5979	53.4	18.5979	53.4	2.10623	53.4	15.6268	53.4	18.5711
53.5	18.6049	53.5	18.6049	53.5	18.6049	53.5	2.09715	53.5	15.6185	53.5	18.5782
53.6	18.6119	53.6	18.6119	53.6	18.6119	53.6	2.08811	53.6	15.6101	53.6	18.5853
53.7	18.6188	53.7	18.6188	53.7	18.6188	53.7	2.07911	53.7	15.6016	53.7	18.5923
53.8	18.6257	53.8	18.6257	53.8	18.6257	53.8	2.07015	53.8	15.5932	53.8	18.5992
53.9	18.6325	53.9	18.6325	53.9	18.6325	53.9	2.06123	53.9	15.5847	53.9	18.6061
54	18.6393	54	18.6393	54	18.6393	54	2.05235	54	15.5761	54	18.613
54.1	18.6461	54.1	18.6461	54.1	18.6461	54.1	2.04351	54.1	15.5675	54.1	18.6199
54.2	18.6529	54.2	18.6529	54.2	18.6529	54.2	2.0347	54.2	15.5589	54.2	18.6267
54.3	18.6596	54.3	18.6596	54.3	18.6596	54.3	2.02594	54.3	15.5502	54.3	18.6335
54.4	18.6663	54.4	18.6663	54.4	18.6663	54.4	2.01722	54.4	15.5415	54.4	18.6403
54.5	18.6729	54.5	18.6729	54.5	18.6729	54.5	2.00854	54.5	15.5327	54.5	18.647
54.6	18.6796	54.6	18.6796	54.6	18.6796	54.6	1.9999	54.6	15.5239	54.6	18.6537
54.7	18.6861	54.7	18.6861	54.7	18.6861	54.7	1.99129	54.7	15.5151	54.7	18.6604
54.8	18.6927	54.8	18.6927	54.8	18.6927	54.8	1.98273	54.8	15.5062	54.8	18.667
54.9	18.6992	54.9	18.6992	54.9	18.6992	54.9	1.9742	54.9	15.4973	54.9	18.6736
55	18.7057	55	18.7057	55	18.7057	55	1.96572	55	15.4883	55	18.6801
55.1	18.7122	55.1	18.7122	55.1	18.7122	55.1	1.95727	55.1	15.4793	55.1	18.6866
55.2	18.7186	55.2	18.7186	55.2	18.7186	55.2	1.94886	55.2	15.4703	55.2	18.6931
55.3	18.725	55.3	18.725	55.3	18.725	55.3	1.94049	55.3	15.4613	55.3	18.6996
55.4	18.7313	55.4	18.7313	55.4	18.7313	55.4	1.93215	55.4	15.4522	55.4	18.706
55.5	18.7377	55.5	18.7377	55.5	18.7377	55.5	1.92386	55.5	15.443	55.5	18.7124
55.6	18.744	55.6	18.744	55.6	18.744	55.6	1.9156	55.6	15.4339	55.6	18.7188
55.7	18.7502	55.7	18.7502	55.7	18.7502	55.7	1.90738	55.7	15.4247	55.7	18.7251
55.8	18.7565	55.8	18.7565	55.8	18.7565	55.8	1.8992	55.8	15.4154	55.8	18.7314
55.9	18.7627	55.9	18.7627	55.9	18.7627	55.9	1.89105	55.9	15.4062	55.9	18.7377
56	18.7688	56	18.7688	56	18.7688	56	1.88294	56	15.3969	56	18.7439
56.1	18.775	56.1	18.775	56.1	18.775	56.1	1.87487	56.1	15.3876	56.1	18.7501
56.2	18.7811	56.2	18.7811	56.2	18.7811	56.2	1.86684	56.2	15.3782	56.2	18.7563
56.3	18.7872	56.3	18.7872	56.3	18.7872	56.3	1.85884	56.3	15.3688	56.3	18.7624
56.4	18.7932	56.4	18.7932	56.4	18.7932	56.4	1.85088	56.4	15.3594	56.4	18.7685
56.5	18.7992	56.5	18.7992	56.5	18.7992	56.5	1.84296	56.5	15.3499	56.5	18.7746
56.6	18.8052	56.6	18.8052	56.6	18.8052	56.6	1.83507	56.6	15.3404	56.6	18.7807
56.7	18.8112	56.7	18.8112	56.7	18.8112	56.7	1.82722	56.7	15.3309	56.7	18.7867
56.8	18.8171	56.8	18.8171	56.8	18.8171	56.8	1.81941	56.8	15.3214	56.8	18.7927
56.9	18.823	56.9	18.823	56.9	18.823	56.9	1.81163	56.9	15.3118	56.9	18.7986
57	18.8289	57	18.8289	57	18.8289	57	1.80389	57	15.3022	57	18.8046
57.1	18.8347	57.1	18.8347	57.1	18.8347	57.1	1.79618	57.1	15.2926	57.1	18.8105
57.2	18.8405	57.2	18.8405	57.2	18.8405	57.2	1.78851	57.2	15.2829	57.2	18.8163
57.3	18.8463	57.3	18.8463	57.3	18.8463	57.3	1.78087	57.3	15.2732	57.3	18.8222
57.4	18.8521	57.4	18.8521	57.4	18.8521	57.4	1.77327	57.4	15.2635	57.4	18.828
57.5	18.8578	57.5	18.8578	57.5	18.8578	57.5	1.76571	57.5	15.2538	57.5	18.8338
57.6	18.8635	57.6	18.8635	57.6	18.8635	57.6	1.75818	57.6	15.244	57.6	18.8395
57.7	18.8692	57.7	18.8692	57.7	18.8692	57.7	1.75069	57.7	15.2342	57.7	18.8452
57.8	18.8748	57.8	18.8748	57.8	18.8748	57.8	1.74323	57.8	15.2244	57.8	18.8509
57.9	18.8804	57.9	18.8804	57.9	18.8804	57.9	1.7358	57.9	15.2146	57.9	18.8566
58	18.886	58	18.886	58	18.886	58	1.72841	58	15.2047	58	18.8622
58.1	18.8915	58.1	18.8915	58.1	18.8915	58.1	1.72106	58.1	15.1949	58.1	18.8678
58.2	18.8971	58.2	18.8971	58.2	18.8971	58.2	1.71374	58.2	15.185	58.2	18.8734
58.3	18.9026	58.3	18.9026	58.3	18.9026	58.3	1.70645	58.3	15.175	58.3	18.879
58.4	18.9081	58.4	18.9081	58.4	18.9081	58.4	1.6992	58.4	15.1651	58.4	18.8845
58.5	18.9135	58.5	18.9135	58.5	18.9135	58.5	1.69198	58.5	15.1551	58.5	18.89
58.6	18.9189	58.6	18.9189	58.6	18.9189	58.6	1.68479	58.6	15.1451	58.6	18.8955
58.7	18.9243	58.7	18.9243	58.7	18.9243	58.7	1.67764	58.7	15.1351	58.7	18.9009
58.8	18.9297	58.8	18.9297	58.8	18.9297	58.8	1.67053	58.8	15.1251	58.8	18.9063
58.9	18.935	58.9	18.935	58.9	18.935	58.9	1.66344	58.9	15.115	58.9	18.9117
59	18.9403	59	18.9403	59	18.9403	59	1.65639	59	15.1049	59	18.9171
59.1	18.9456	59.1	18.9456	59.1	18.9456	59.1	1.64938	59.1	15.0948	59.1	18.9224
59.2	18.9509	59.2	18.9509	59.2	18.9509	59.2	1.6424	59.2	15.0847	59.2	18.9277
59.3	18.9561	59.3	18.9561	59.3	18.9561	59.3	1.63545	59.3	15.0746	59.3	18.933
59.4	18.9613	59.4	18.9613	59.4	18.9613	59.4	1.62853	59.4	15.0644	59.4	18.9382
59.5	18.9665	59.5	18.9665	59.5	18.9665	59.5	1.62165	59.5	15.0543	59.5	18.9435
59.6	18.9716	59.6	18.9716	59.6	18.9716	59.6	1.6148	59.6	15.0441	59.6	18.9487
59.7	18.9768	59.7	18.9768	59.7	18.9768	59.7	1.60798	59.7	15.0339	59.7	18.9539
59.8	18.9819	59.8	18.9819	59.8	18.9819	59.8	1.60119	59.8	15.0236	59.8	18.959
59.9	18.987	59.9	18.987	59.9	18.987	59.9	1.59444	59.9	15.0134	59.9	18.9641
60	18.992	60	18.992	60	18.992	60	1.58772	60	15.0031	60	18.9692
60.1	18.997	60.1	18.997	60.1	18.997	60.1	1.58103	60.1	14.9929	60.1	18.9743
60.2	19.002	60.2	19.002	60.2	19.002	60.2	1.57438	60.2	14.9826	60.2	18.9793
60.3	19.007	60.3	19.007	60.3	19.007	60.3	1.56775	60.3	14.9723	60.3	18.9844
60.4	19.012	60.4	19.012	60.4	19.012	60.4	1.56116	60.4	14.962	60.4	18.9894
60.5	19.0169	60.5	19.0169	60.5	19.0169	60.5	1.5546	60.5	14.9516	60.5	18.9943
60.6	19.0218	60.6	19.0218	60.6	19.0218	60.6	1.54807	60.6	14.9413	60.6	18.9993
60.7	19.0267	60.7	19.0267	60.7	19.0267	60.7	1.54158	60.7	14.9309	60.7	19.0042
60.8	19.0315	60.8	19.0315	60.8	19.0315	60.8	1.53511	60.8	14.9205	60.8	19.0091
60.9	19.0364	60.9	19.0364	60.9	19.0364	60.9	1.52868	60.9	14.9102	60.9	19.014
61	19.0412	61	19.0412	61	19.0412	61	1.52228	61	14.8998	61	19.0188
61.1	19.0459	61.1	19.0459	61.1	19.0459	61.1	1.51591	61.1	14.8893	61.1	19.0236
61.2	19.0507	61.2	19.0507	61.2	19.0507	61.2	1.50957	61.2	14.8789	61.2	19.0284
61.3	19.0554	61.3	19.0554	61.3	19.0554	61.3	1.50327	61.3	14.8685	61.3	19.0332
61.4	19.0602	61.4	19.0602	61.4	19.0602	61.4	1.49699	61.4	14.858	61.4	19.0379
61.5	19.0648	61.5	19.0648	61.5	19.0648	61.5	1.49075	61.5	14.8476	61.5	19.0427
61.6	19.0695	61.6	19.0695	61.6	19.0695	61.6	1.48453	61.6	14.8371	61.6	19.0474
61.7	19.0741	61.7	19.0741	61.7	19.0741	61.7	1.47835	61.7	14.8266	61.7	19.0521
61.8	19.0788	61.8	19.0788	61.8	19.0788	61.8	1.4722	61.8	14.8161	61.8	19.0567
61.9	19.0834	61.9	19.0834	61.9	19.0834	61.9	1.46608	61.9	14.8056	61.9	19.0613
62	19.0879	62	19.0879	62	19.0879	62	1.45998	62	14.7951	62	19.0659
62.1	19.0925	62.1	19.0925	62.1	19.0925	62.1	1.45392	62.1	14.7846	62.1	19.0705
62.2	19.097	62.2	19.097	62.2	19.097	62.2	1.44789	62.2	14.7741	62.2	19.0751
62.3	19.1015	62.3	19.1015	62.3	19.1015	62.3	1.4419	62.3	14.7635	62.3	19.0796
62.4	19.106	62.4	19.106	62.4	19.106	62.4	1.43593	62.4	14.753	62.4	19.0841
62.5	19.1104	62.5	19.1104	62.5	19.1104	62.5	1.42999	62.5	14.7424	62.5	19.0886
62.6	19.1149	62.6	19.1149	62.6	19.1149	62.6	1.42408	62.6	14.7319	62.6	19.0931
62.7	19.1193	62.7	19.1193	62.7	19.1193	62.7	1.4182	62.7	14.7213	62.7	19.0976
62.8	19.1237	62.8	19.1237	62.8	19.1237	62.8	1.41235	62.8	14.7107	62.8	19.102
62.9	19.1281	62.9	19.1281	62.9	19.1281	62.9	1.40653	62.9	14.7001	62.9	19.1064
63	19.1324	63	19.1324	63	19.1324	63	1.40074	63	14.6896	63	19.1108
63.1	19.1367	63.1	19.1367	63.1	19.1367	63.1	1.39498	63.1	14.679	63.1	19.1151
63.2	19.141	63.2	19.141	63.2	19.141	63.2	1.38926	63.2	14.6684	63.2	19.1195
63.3	19.1453	63.3	19.1453	63.3	19.1453	63.3	1.38356	63.3	14.6578	63.3	19.1238
63.4	19.1496	63.4	19.1496	63.4	19.1496	63.4	1.37789	63.4	14.6471	63.4	19.1281
63.5	19.1538	63.5	19.1538	63.5	19.1538	63.5	1.37224	63.5	14.6365	63.5	19.1324
63.6	19.1581	63.6	19.1581	63.6	19.1581	63.6	1.36663	63.6	14.6259	63.6	19.1366
63.7	19.1623	63.7	19.1623	63.7	19.1623	63.7	1.36105	63.7	14.6153	63.7	19.1408
63.8	19.1664	63.8	19.1664	63.8	19.1664	63.8	1.3555	63.8	14.6046	63.8	19.145
63.9	19.1706	63.9	19.1706	63.9	19.1706	63.9	1.34997	63.9	14.594	63.9	19.1492
64	19.1747	64	19.1747	64	19.1747	64	1.34448	64	14.5834	64	19.1534
64.1	19.1788	64.1	19.1788	64.1	19.1788	64.1	1.33901	64.1	14.5727	64.1	19.1575
64.2	19.1829	64.2	19.1829	64.2	19.1829	64.2	1.33358	64.2	14.5621	64.2	19.1617
64.3	19.187	64.3	19.187	64.3	19.187	64.3	1.32817	64.3	14.5514	64.3	19.1658
64.4	19.1911	64.4	19.1911	64.4	19.1911	64.4	1.32279	64.4	14.5408	64.4	19.1698
64.5	19.1951	64.5	19.1951	64.5	19.1951	64.5	1.31744	64.5	14.5301	64.5	19.1739
64.6	19.1991	64.6	19.1991	64.6	19.1991	64.6	1.31212	64.6	14.5195	64.6	19.178
64.7	19.2031	64.7	19.2031	64.7	19.2031	64.7	1.30682	64.7	14.5088	64.7	19.182
64.8	19.2071	64.8	19.2071	64.8	19.2071	64.8	1.30156	64.8	14.4981	64.8	19.186
64.9	19.211	64.9	19.211	64.9	19.211	64.9	1.29632	64.9	14.4875	64.9	19.19
65	19.215	65	19.215	65	19.215	65	1.29112	65	14.4768	65	19.1939
65.1	19.2189	65.1	19.2189	65.1	19.2189	65.1	1.28594	65.1	14.4662	65.1	19.1979
65.2	19.2228	65.2	19.2228	65.2	19.2228	65.2	1.28078	65.2	14.4555	65.2	19.2018
65.3	19.2267	65.3	19.2267	65.3	19.2267	65.3	1.27566	65.3	14.4448	65.3	19.2057
65.4	19.2305	65.4	19.2305	65.4	19.2305	65.4	1.27056	65.4	14.4342	65.4	19.2096
65.5	19.2344	65.5	19.2344	65.5	19.2344	65.5	1.2655	65.5	14.4235	65.5	19.2134
65.6	19.2382	65.6	19.2382	65.6	19.2382	65.6	1.26046	65.6	14.4128	65.6	19.2173
65.7	19.242	65.7	19.242	65.7	19.242	65.7	1.25544	65.7	14.4022	65.7	19.2211
65.8	19.2458	65.8	19.2458	65.8	19.2458	65.8	1.25046	65.8	14.3915	65.8	19.2249
65.9	19.2495	65.9	19.2495	65.9	19.2495	65.9	1.2455	65.9	14.3808	65.9	19.2287
66	19.2533	66	19.2533	66	19.2533	66	1.24057	66	14.3702	66	19.2324
66.1	19.257	66.1	19.257	66.1	19.257	66.1	1.23567	66.1	14.3595	66.1	19.2362
66.2	19.2607	66.2	19.2607	66.2	19.2607	66.2	1.2308	66.2	14.3489	66.2	19.2399
66.3	19.2644	66.3	19.2644	66.3	19.2644	66.3	1.22595	66.3	14.3382	66.3	19.2436
66.4	19.268	66.4	19.268	66.4	19.268	66.4	1.22113	66.4	14.3275	66.4	19.2473
66.5	19.2717	66.5	19.2717	66.5	19.2717	66.5	1.21633	66.5	14.3169	66.5	19.251
66.6	19.2753	66.6	19.2753	66.6	19.2753	66.6	1.21157	66.6	14.3062	66.6	19.2546
66.7	19.2789	66.7	19.2789	66.7	19.2789	66.7	1.20683	66.7	14.2956	66.7	19.2583
66.8	19.2825	66.8	19.2825	66.8	19.2825	66.8	1.20211	66.8	14.285	66.8	19.2619
66.9	19.2861	66.9	19.2861	66.9	19.2861	66.9	1.19743	66.9	14.2743	66.9	19.2655
67	19.2897	67	19.2897	67	19.2897	67	1.19277	67	14.2637	67	19.2691
67.1	19.2932	67.1	19.2932	67.1	19.2932	67.1	1.18813	67.1	14.253	67.1	19.2726
67.2	19.2967	67.2	19.2967	67.2	19.2967	67.2	1.18353	67.2	14.2424	67.2	19.2762
67.3	19.3003	67.3	19.3003	67.3	19.3003	67.3	1.17894	67.3	14.2318	67.3	19.2797
67.4	19.3037	67.4	19.3037	67.4	19.3037	67.4	1.17439	67.4	14.2212	67.4	19.2832
67.5	19.3072	67.5	19.3072	67.5	19.3072	67.5	1.16986	67.5	14.2106	67.5	19.2867
67.6	19.3107	67.6	19.3107	67.6	19.3107	67.6	1.16536	67.6	14.1999	67.6	19.2902
67.7	19.3141	67.7	19.3141	67.7	19.3141	67.7	1.16088	67.7	14.1893	67.7	19.2936
67.8	19.3175	67.8	19.3175	67.8	19.3175	67.8	1.15643	67.8	14.1787	67.8	19.2971
67.9	19.3209	67.9	19.3209	67.9	19.3209	67.9	1.152	67.9	14.1681	67.9	19.3005
68	19.3243	68	19.3243	68	19.3243	68	1.1476	68	14.1575	68	19.3039
68.1	19.3277	68.1	19.3277	68.1	19.3277	68.1	1.14323	68.1	14.147	68.1	19.3073
68.2	19.331	68.2	19.331	68.2	19.331	68.2	1.13887	68.2	14.1364	68.2	19.3107
68.3	19.3344	68.3	19.3344	68.3	19.3344	68.3	1.13455	68.3	14.1258	68.3	19.314
68.4	19.3377	68.4	19.3377	68.4	19.3377	68.4	1.13025	68.4	14.1152	68.4	19.3174
68.5	19.341	68.5	19.341	68.5	19.341	68.5	1.12597	68.5	14.1047	68.5	19.3207
68.6	19.3443	68.6	19.3443	68.6	19.3443	68.6	1.12172	68.6	14.0941	68.6	19.324
68.7	19.3476	68.7	19.3476	68.7	19.3476	68.7	1.1175	68.7	14.0836	68.7	19.3273
68.8	19.3508	68.8	19.3508	68.8	19.3508	68.8	1.1133	68.8	14.073	68.8	19.3305
68.9	19.3541	68.9	19.3541	68.9	19.3541	68.9	1.10912	68.9	14.0625	68.9	19.3338
69	19.3573	69	19.3573	69	19.3573	69	1.10496	69	14.052	69	19.337
69.1	19.3605	69.1	19.3605	69.1	19.3605	69.1	1.10084	69.1	14.0414	69.1	19.3402
69.2	19.3637	69.2	19.3637	69.2	19.3637	69.2	1.09673	69.2	14.0309	69.2	19.3435
69.3	19.3668	69.3	19.3668	69.3	19.3668	69.3	1.09265	69.3	14.0204	69.3	19.3466
69.4	19.37	69.4	19.37	69.4	19.37	69.4	1.08859	69.4	14.0099	69.4	19.3498
69.5	19.3731	69.5	19.3731	69.5	19.3731	69.5	1.08456	69.5	13.9994	69.5	19.353
69.6	19.3763	69.6	19.3763	69.6	19.3763	69.6	1.08055	69.6	13.989	69.6	19.3561
69.7	19.3794	69.7	19.3794	69.7	19.3794	69.7	1.07656	69.7	13.9785	69.7	19.3592
69.8	19.3825	69.8	19.3825	69.8	19.3825	69.8	1.0726	69.8	13.968	69.8	19.3623
69.9	19.3856	69.9	19.3856	69.9	19.3856	69.9	1.06866	69.9	13.9576	69.9	19.3654
70	19.3886	70	19.3886	70	19.3886	70	1.06474	70	13.9471	70	19.3685
70.1	19.3917	70.1	19.3917	70.1	19.3917	70.1	1.06084	70.1	13.9367	70.1	19.3716
70.2	19.3947	70.2	19.3947	70.2	19.3947	70.2	1.05697	70.2	13.9263	70.2	19.3746
70.3	19.3977	70.3	19.3977	70.3	19.3977	70.3	1.05312	70.3	13.9158	70.3	19.3776
70.4	19.4007	70.4	19.4007	70.4	19.4007	70.4	1.04929	70.4	13.9054	70.4	19.3807
70.5	19.4037	70.5	19.4037	70.5	19.4037	70.5	1.04549	70.5	13.895	70.5	19.3837
70.6	19.4067	70.6	19.4067	70.6	19.4067	70.6	1.0417	70.6	13.8846	70.6	19.3867
70.7	19.4096	70.7	19.4096	70.7	19.4096	70.7	1.03794	70.7	13.8743	70.7	19.3896
70.8	19.4126	70.8	19.4126	70.8	19.4126	70.8	1.0342	70.8	13.8639	70.8	19.3926
70.9	19.4155	70.9	19.4155	70.9	19.4155	70.9	1.03048	70.9	13.8535	70.9	19.3955
71	19.4184	71	19.4184	71	19.4184	71	1.02679	71	13.8432	71	19.3984
71.1	19.4213	71.1	19.4213	71.1	19.4213	71.1	1.02311	71.1	13.8329	71.1	19.4014
71.2	19.4242	71.2	19.4242	71.2	19.4242	71.2	1.01946	71.2	13.8225	71.2	19.4043
71.3	19.4271	71.3	19.4271	71.3	19.4271	71.3	1.01583	71.3	13.8122	71.3	19.4071
71.4	19.43	71.4	19.43	71.4	19.43	71.4	1.01222	71.4	13.8019	71.4	19.41
71.5	19.4328	71.5	19.4328	71.5	19.4328	71.5	1.00863	71.5	13.7916	71.5	19.4129
71.6	19.4356	71.6	19.4356	71.6	19.4356	71.6	1.00506	71.6	13.7813	71.6	19.4157
71.7	19.4384	71.7	19.4384	71.7	19.4384	71.7	1.00151	71.7	13.7711	71.7	19.4185
71.8	19.4412	71.8	19.4412	71.8	19.4412	71.8	0.997978	71.8	13.7608	71.8	19.4213
71.9	19.444	71.9	19.444	71.9	19.444	71.9	0.99447	71.9	13.7505	71.9	19.4241
72	19.4468	72	19.4468	72	19.4468	72	0.990981	72	13.7403	72	19.4269
72.1	19.4496	72.1	19.4496	72.1	19.4496	72.1	0.987513	72.1	13.7301	72.1	19.4297
72.2	19.4523	72.2	19.4523	72.2	19.4523	72.2	0.984065	72.2	13.7199	72.2	19.4324
72.3	19.455	72.3	19.455	72.3	19.455	72.3	0.980636	72.3	13.7097	72.3	19.4352
72.4	19.4578	72.4	19.4578	72.4	19.4578	72.4	0.977227	72.4	13.6995	72.4	19.4379
72.5	19.4605	72.5	19.4605	72.5	19.4605	72.5	0.973838	72.5	13.6893	72.5	19.4406
72.6	19.4631	72.6	19.4631	72.6	19.4631	72.6	0.970468	72.6	13.6791	72.6	19.4433
72.7	19.4658	72.7	19.4658	72.7	19.4658	72.7	0.967117	72.7	13.669	72.7	19.446
72.8	19.4685	72.8	19.4685	72.8	19.4685	72.8	0.963785	72.8	13.6589	72.8	19.4487
72.9	19.4711	72.9	19.4711	72.9	19.4711	72.9	0.960473	72.9	13.6487	72.9	19.4513
73	19.4738	73	19.4738	73	19.4738	73	0.957179	73	13.6386	73	19.454
73.1	19.4764	73.1	19.4764	73.1	19.4764	73.1	0.953903	73.1	13.6285	73.1	19.4566
73.2	19.479	73.2	19.479	73.2	19.479	73.2	0.950647	73.2	13.6184	73.2	19.4592
73.3	19.4816	73.3	19.4816	73.3	19.4816	73.3	0.947408	73.3	13.6084	73.3	19.4618
73.4	19.4842	73.4	19.4842	73.4	19.4842	73.4	0.944188	73.4	13.5983	73.4	19.4644
73.5	19.4868	73.5	19.4868	73.5	19.4868	73.5	0.940987	73.5	13.5882	73.5	19.467
73.6	19.4893	73.6	19.4893	73.6	19.4893	73.6	0.937803	73.6	13.5782	73.6	19.4695
73.7	19.4919	73.7	19.4919	73.7	19.4919	73.7	0.934637	73.7	13.5682	73.7	19.4721
73.8	19.4944	73.8	19.4944	73.8	19.4944	73.8	0.931489	73.8	13.5582	73.8	19.4746
73.9	19.4969	73.9	19.4969	73.9	19.4969	73.9	0.928358	73.9	13.5482	73.9	19.4772
74	19.4994	74	19.4994	74	19.4994	74	0.925245	74	13.5382	74	19.4797
74.1	19.5019	74.1	19.5019	74.1	19.5019	74.1	0.92215	74.1	13.5283	74.1	19.4822
74.2	19.5044	74.2	19.5044	74.2	19.5044	74.2	0.919071	74.2	13.5183	74.2	19.4847
74.3	19.5069	74.3	19.5069	74.3	19.5069	74.3	0.91601	74.3	13.5084	74.3	19.4871
74.4	19.5094	74.4	19.5094	74.4	19.5094	74.4	0.912966	74.4	13.4985	74.4	19.4896
74.5	19.5118	74.5	19.5118	74.5	19.5118	74.5	0.909939	74.5	13.4885	74.5	19.4921
74.6	19.5142	74.6	19.5142	74.6	19.5142	74.6	0.906928	74.6	13.4787	74.6	19.4945
74.7	19.5167	74.7	19.5167	74.7	19.5167	74.7	0.903934	74.7	13.4688	74.7	19.4969
74.8	19.5191	74.8	19.5191	74.8	19.5191	74.8	0.900957	74.8	13.4589	74.8	19.4993
74.9	19.5215	74.9	19.5215	74.9	19.5215	74.9	0.897996	74.9	13.4491	74.9	19.5017
75	19.5239	75	19.5239	75	19.5239	75	0.895051	75	13.4392	75	19.5041
75.1	19.5262	75.1	19.5262	75.1	19.5262	75.1	0.892123	75.1	13.4294	75.1	19.5065
75.2	19.5286	75.2	19.5286	75.2	19.5286	75.2	0.88921	75.2	13.4196	75.2	19.5089
75.3	19.5309	75.3	19.5309	75.3	19.5309	75.3	0.886314	75.3	13.4098	75.3	19.5112
75.4	19.5333	75.4	19.5333	75.4	19.5333	75.4	0.883433	75.4	13.4001	75.4	19.5136
75.5	19.5356	75.5	19.5356	75.5	19.5356	75.5	0.880568	75.5	13.3903	75.5	19.5159
75.6	19.5379	75.6	19.5379	75.6	19.5379	75.6	0.877718	75.6	13.3806	75.6	19.5182
75.7	19.5402	75.7	19.5402	75.7	19.5402	75.7	0.874884	75.7	13.3708	75.7	19.5205
75.8	19.5425	75.8	19.5425	75.8	19.5425	75.8	0.872066	75.8	13.3611	75.8	19.5228
75.9	19.5448	75.9	19.5448	75.9	19.5448	75.9	0.869262	75.9	13.3514	75.9	19.5251
76	19.5471	76	19.5471	76	19.5471	76	0.866474	76	13.3418	76	19.5274
76.1	19.5493	76.1	19.5493	76.1	19.5493	76.1	0.8637	76.1	13.3321	76.1	19.5296
76.2	19.5516	76.2	19.5516	76.2	19.5516	76.2	0.860942	76.2	13.3225	76.2	19.5319
76.3	19.5538	76.3	19.5538	76.3	19.5538	76.3	0.858198	76.3	13.3128	76.3	19.5341
76.4	19.556	76.4	19.556	76.4	19.556	76.4	0.855469	76.4	13.3032	76.4	19.5364
76.5	19.5583	76.5	19.5583	76.5	19.5583	76.5	0.852755	76.5	13.2936	76.5	19.5386
76.6	19.5605	76.6	19.5605	76.6	19.5605	76.6	0.850055	76.6	13.284	76.6	19.5408
76.7	19.5627	76.7	19.5627	76.7	19.5627	76.7	0.84737	76.7	13.2745	76.7	19.543
76.8	19.5648	76.8	19.5648	76.8	19.5648	76.8	0.844699	76.8	13.2649	76.8	19.5452
76.9	19.567	76.9	19.567	76.9	19.567	76.9	0.842042	76.9	13.2554	76.9	19.5473
77	19.5692	77	19.5692	77	19.5692	77	0.839399	77	13.2459	77	19.5495
77.1	19.5713	77.1	19.5713	77.1	19.5713	77.1	0.836769	77.1	13.2364	77.1	19.5516
77.2	19.5735	77.2	19.5735	77.2	19.5735	77.2	0.834154	77.2	13.2269	77.2	19.5538
77.3	19.5756	77.3	19.5756	77.3	19.5756	77.3	0.831553	77.3	13.2174	77.3	19.5559
77.4	19.5777	77.4	19.5777	77.4	19.5777	77.4	0.828965	77.4	13.208	77.4	19.558
77.5	19.5798	77.5	19.5798	77.5	19.5798	77.5	0.826391	77.5	13.1986	77.5	19.5601
77.6	19.5819	77.6	19.5819	77.6	19.5819	77.6	0.82383	77.6	13.1891	77.6	19.5622
77.7	19.584	77.7	19.584	77.7	19.584	77.7	0.821283	77.7	13.1797	77.7	19.5643
77.8	19.5861	77.8	19.5861	77.8	19.5861	77.8	0.818749	77.8	13.1704	77.8	19.5664
77.9	19.5881	77.9	19.5881	77.9	19.5881	77.9	0.816228	77.9	13.161	77.9	19.5685
78	19.5902	78	19.5902	78	19.5902	78	0.81372	78	13.1517	78	19.5705
78.1	19.5922	78.1	19.5922	78.1	19.5922	78.1	0.811225	78.1	13.1423	78.1	19.5725
78.2	19.5943	78.2	19.5943	78.2	19.5943	78.2	0.808743	78.2	13.133	78.2	19.5746
78.3	19.5963	78.3	19.5963	78.3	19.5963	78.3	0.806274	78.3	13.1237	78.3	19.5766
78.4	19.5983	78.4	19.5983	78.4	19.5983	78.4	0.803818	78.4	13.1144	78.4	19.5786
78.5	19.6003	78.5	19.6003	78.5	19.6003	78.5	0.801374	78.5	13.1052	78.5	19.5806
78.6	19.6023	78.6	19.6023	78.6	19.6023	78.6	0.798943	78.6	13.0959	78.6	19.5826
78.7	19.6043	78.7	19.6043	78.7	19.6043	78.7	0.796524	78.7	13.0867	78.7	19.5846
78.8	19.6062	78.8	19.6062	78.8	19.6062	78.8	0.794118	78.8	13.0775	78.8	19.5866
78.9	19.6082	78.9	19.6082	78.9	19.6082	78.9	0.791724	78.9	13.0683	78.9	19.5885
79	19.6102	79	19.6102	79	19.6102	79	0.789342	79	13.0592	79	19.5905
79.1	19.6121	79.1	19.6121	79.1	19.6121	79.1	0.786972	79.1	13.05	79.1	19.5924
79.2	19.614	79.2	19.614	79.2	19.614	79.2	0.784615	79.2	13.0409	79.2	19.5944
79.3	19.616	79.3	19.616	79.3	19.616	79.3	0.782269	79.3	13.0317	79.3	19.5963
79.4	19.6179	79.4	19.6179	79.4	19.6179	79.4	0.779935	79.4	13.0226	79.4	19.5982
79.5	19.6198	79.5	19.6198	79.5	19.6198	79.5	0.777613	79.5	13.0136	79.5	19.6001
79.6	19.6217	79.6	19.6217	79.6	19.6217	79.6	0.775302	79.6	13.0045	79.6	19.602
79.7	19.6236	79.7	19.6236	79.7	19.6236	79.7	0.773004	79.7	12.9955	79.7	19.6039
79.8	19.6255	79.8	19.6255	79.8	19.6255	79.8	0.770717	79.8	12.9864	79.8	19.6058
79.9	19.6273	79.9	19.6273	79.9	19.6273	79.9	0.768441	79.9	12.9774	79.9	19.6076
80	19.6292	80	19.6292	80	19.6292	80	0.766177	80	12.9684	80	19.6095
80.1	19.631	80.1	19.631	80.1	19.631	80.1	0.763924	80.1	12.9594	80.1	19.6113
80.2	19.6329	80.2	19.6329	80.2	19.6329	80.2	0.761682	80.2	12.9505	80.2	19.6132
80.3	19.6347	80.3	19.6347	80.3	19.6347	80.3	0.759451	80.3	12.9416	80.3	19.615
80.4	19.6365	80.4	19.6365	80.4	19.6365	80.4	0.757232	80.4	12.9326	80.4	19.6168
80.5	19.6383	80.5	19.6383	80.5	19.6383	80.5	0.755024	80.5	12.9237	80.5	19.6186
80.6	19.6401	80.6	19.6401	80.6	19.6401	80.6	0.752826	80.6	12.9149	80.6	19.6204
80.7	19.6419	80.7	19.6419	80.7	19.6419	80.7	0.75064	80.7	12.906	80.7	19.6222
80.8	19.6437	80.8	19.6437	80.8	19.6437	80.8	0.748464	80.8	12.8971	80.8	19.624
80.9	19.6455	80.9	19.6455	80.9	19.6455	80.9	0.746299	80.9	12.8883	80.9	19.6258
81	19.6473	81	19.6473	81	19.6473	81	0.744145	81	12.8795	81	19.6275
81.1	19.649	81.1	19.649	81.1	19.649	81.1	0.742001	81.1	12.8707	81.1	19.6293
81.2	19.6508	81.2	19.6508	81.2	19.6508	81.2	0.739868	81.2	12.8619	81.2	19.631
81.3	19.6525	81.3	19.6525	81.3	19.6525	81.3	0.737745	81.3	12.8532	81.3	19.6328
81.4	19.6542	81.4	19.6542	81.4	19.6542	81.4	0.735633	81.4	12.8445	81.4	19.6345
81.5	19.656	81.5	19.656	81.5	19.656	81.5	0.733531	81.5	12.8357	81.5	19.6362
81.6	19.6577	81.6	19.6577	81.6	19.6577	81.6	0.731439	81.6	12.827	81.6	19.6379
81.7	19.6594	81.7	19.6594	81.7	19.6594	81.7	0.729358	81.7	12.8184	81.7	19.6396
81.8	19.6611	81.8	19.6611	81.8	19.6611	81.8	0.727287	81.8	12.8097	81.8	19.6413
81.9	19.6628	81.9	19.6628	81.9	19.6628	81.9	0.725226	81.9	12.8011	81.9	19.643
82	19.6645	82	19.6645	82	19.6645	82	0.723175	82	12.7924	82	19.6447
82.1	19.6661	82.1	19.6661	82.1	19.6661	82.1	0.721133	82.1	12.7838	82.1	19.6464
82.2	19.6678	82.2	19.6678	82.2	19.6678	82.2	0.719102	82.2	12.7753	82.2	19.648
82.3	19.6695	82.3	19.6695	82.3	19.6695	82.3	0.717081	82.3	12.7667	82.3	19.6497
82.4	19.6711	82.4	19.6711	82.4	19.6711	82.4	0.715069	82.4	12.7581	82.4	19.6513
82.5	19.6728	82.5	19.6728	82.5	19.6728	82.5	0.713067	82.5	12.7496	82.5	19.653
82.6	19.6744	82.6	19.6744	82.6	19.6744	82.6	0.711075	82.6	12.7411	82.6	19.6546
82.7	19.676	82.7	19.676	82.7	19.676	82.7	0.709092	82.7	12.7326	82.7	19.6562
82.8	19.6776	82.8	19.6776	82.8	19.6776	82.8	0.707119	82.8	12.7241	82.8	19.6578
82.9	19.6792	82.9	19.6792	82.9	19.6792	82.9	0.705155	82.9	12.7157	82.9	19.6594
83	19.6808	83	19.6808	83	19.6808	83	0.703201	83	12.7073	83	19.661
83.1	19.6824	83.1	19.6824	83.1	19.6824	83.1	0.701257	83.1	12.6988	83.1	19.6626
83.2	19.684	83.2	19.684	83.2	19.684	83.2	0.699321	83.2	12.6905	83.2	19.6642
83.3	19.6856	83.3	19.6856	83.3	19.6856	83.3	0.697395	83.3	12.6821	83.3	19.6657
83.4	19.6872	83.4	19.6872	83.4	19.6872	83.4	0.695478	83.4	12.6737	83.4	19.6673
83.5	19.6887	83.5	19.6887	83.5	19.6887	83.5	0.69357	83.5	12.6654	83.5	19.6689
83.6	19.6903	83.6	19.6903	83.6	19.6903	83.6	0.691671	83.6	12.6571	83.6	19.6704
83.7	19.6918	83.7	19.6918	83.7	19.6918	83.7	0.689782	83.7	12.6488	83.7	19.6719
83.8	19.6933	83.8	19.6933	83.8	19.6933	83.8	0.687901	83.8	12.6405	83.8	19.6735
83.9	19.6949	83.9	19.6949	83.9	19.6949	83.9	0.68603	83.9	12.6322	83.9	19.675
84	19.6964	84	19.6964	84	19.6964	84	0.684167	84	12.624	84	19.6765
84.1	19.6979	84.1	19.6979	84.1	19.6979	84.1	0.682313	84.1	12.6158	84.1	19.678
84.2	19.6994	84.2	19.6994	84.2	19.6994	84.2	0.680468	84.2	12.6076	84.2	19.6795
84.3	19.7009	84.3	19.7009	84.3	19.7009	84.3	0.678631	84.3	12.5994	84.3	19.681
84.4	19.7024	84.4	19.7024	84.4	19.7024	84.4	0.676804	84.4	12.5912	84.4	19.6825
84.5	19.7039	84.5	19.7039	84.5	19.7039	84.5	0.674985	84.5	12.5831	84.5	19.684
84.6	19.7054	84.6	19.7054	84.6	19.7054	84.6	0.673174	84.6	12.5749	84.6	19.6855
84.7	19.7068	84.7	19.7068	84.7	19.7068	84.7	0.671373	84.7	12.5668	84.7	19.6869
84.8	19.7083	84.8	19.7083	84.8	19.7083	84.8	0.669579	84.8	12.5587	84.8	19.6884
84.9	19.7098	84.9	19.7098	84.9	19.7098	84.9	0.667795	84.9	12.5507	84.9	19.6898
85	19.7112	85	19.7112	85	19.7112	85	0.666018	85	12.5426	85	19.6913
85.1	19.7126	85.1	19.7126	85.1	19.7126	85.1	0.66425	85.1	12.5346	85.1	19.6927
85.2	19.7141	85.2	19.7141	85.2	19.7141	85.2	0.662491	85.2	12.5266	85.2	19.6941
85.3	19.7155	85.3	19.7155	85.3	19.7155	85.3	0.660739	85.3	12.5186	85.3	19.6955
85.4	19.7169	85.4	19.7169	85.4	19.7169	85.4	0.658996	85.4	12.5106	85.4	19.697
85.5	19.7183	85.5	19.7183	85.5	19.7183	85.5	0.657261	85.5	12.5027	85.5	19.6984
85.6	19.7197	85.6	19.7197	85.6	19.7197	85.6	0.655534	85.6	12.4947	85.6	19.6998
85.7	19.7211	85.7	19.7211	85.7	19.7211	85.7	0.653816	85.7	12.4868	85.7	19.7012
85.8	19.7225	85.8	19.7225	85.8	19.7225	85.8	0.652105	85.8	12.4789	85.8	19.7025
85.9	19.7239	85.9	19.7239	85.9	19.7239	85.9	0.650402	85.9	12.471	85.9	19.7039
86	19.7253	86	19.7253	86	19.7253	86	0.648708	86	12.4632	86	19.7053
86.1	19.7267	86.1	19.7267	86.1	19.7267	86.1	0.647021	86.1	12.4553	86.1	19.7066
86.2	19.728	86.2	19.728	86.2	19.728	86.2	0.645343	86.2	12.4475	86.2	19.708
86.3	19.7294	86.3	19.7294	86.3	19.7294	86.3	0.643672	86.3	12.4397	86.3	19.7094
86.4	19.7307	86.4	19.7307	86.4	19.7307	86.4	0.642009	86.4	12.432	86.4	19.7107
86.5	19.7321	86.5	19.7321	86.5	19.7321	86.5	0.640353	86.5	12.4242	86.5	19.712
86.6	19.7334	86.6	19.7334	86.6	19.7334	86.6	0.638706	86.6	12.4165	86.6	19.7134
86.7	19.7347	86.7	19.7347	86.7	19.7347	86.7	0.637066	86.7	12.4087	86.7	19.7147
86.8	19.7361	86.8	19.7361	86.8	19.7361	86.8	0.635434	86.8	12.401	86.8	19.716
86.9	19.7374	86.9	19.7374	86.9	19.7374	86.9	0.633809	86.9	12.3933	86.9	19.7173
87	19.7387	87	19.7387	87	19.7387	87	0.632193	87	12.3857	87	19.7186
87.1	19.74	87.1	19.74	87.1	19.74	87.1	0.630583	87.1	12.378	87.1	19.7199
87.2	19.7413	87.2	19.7413	87.2	19.7413	87.2	0.628981	87.2	12.3704	87.2	19.7212
87.3	19.7426	87.3	19.7426	87.3	19.7426	87.3	0.627387	87.3	12.3628	87.3	19.7225
87.4	19.7439	87.4	19.7439	87.4	19.7439	87.4	0.6258	87.4	12.3552	87.4	19.7238
87.5	19.7451	87.5	19.7451	87.5	19.7451	87.5	0.624221	87.5	12.3477	87.5	19.725
87.6	19.7464	87.6	19.7464	87.6	19.7464	87.6	0.622648	87.6	12.3401	87.6	19.7263
87.7	19.7477	87.7	19.7477	87.7	19.7477	87.7	0.621084	87.7	12.3326	87.7	19.7275
87.8	19.7489	87.8	19.7489	87.8	19.7489	87.8	0.619526	87.8	12.3251	87.8	19.7288
87.9	19.7502	87.9	19.7502	87.9	19.7502	87.9	0.617976	87.9	12.3176	87.9	19.73
88	19.7514	88	19.7514	88	19.7514	88	0.616433	88	12.3101	88	19.7313
88.1	19.7527	88.1	19.7527	88.1	19.7527	88.1	0.614897	88.1	12.3027	88.1	19.7325
88.2	19.7539	88.2	19.7539	88.2	19.7539	88.2	0.613368	88.2	12.2952	88.2	19.7337
88.3	19.7551	88.3	19.7551	88.3	19.7551	88.3	0.611847	88.3	12.2878	88.3	19.735
88.4	19.7564	88.4	19.7564	88.4	19.7564	88.4	0.610332	88.4	12.2804	88.4	19.7362
88.5	19.7576	88.5	19.7576	88.5	19.7576	88.5	0.608825	88.5	12.273	88.5	19.7374
88.6	19.7588	88.6	19.7588	88.6	19.7588	88.6	0.607325	88.6	12.2657	88.6	19.7386
88.7	19.76	88.7	19.76	88.7	19.76	88.7	0.605831	88.7	12.2583	88.7	19.7398
88.8	19.7612	88.8	19.7612	88.8	19.7612	88.8	0.604345	88.8	12.251	88.8	19.741
88.9	19.7624	88.9	19.7624	88.9	19.7624	88.9	0.602865	88.9	12.2437	88.9	19.7421
89	19.7636	89	19.7636	89	19.7636	89	0.601393	89	12.2365	89	19.7433
89.1	19.7647	89.1	19.7647	89.1	19.7647	89.1	0.599927	89.1	12.2292	89.1	19.7445
89.2	19.7659	89.2	19.7659	89.2	19.7659	89.2	0.598468	89.2	12.222	89.2	19.7457
89.3	19.7671	89.3	19.7671	89.3	19.7671	89.3	0.597016	89.3	12.2147	89.3	19.7468
89.4	19.7682	89.4	19.7682	89.4	19.7682	89.4	0.595571	89.4	12.2075	89.4	19.748
89.5	19.7694	89.5	19.7694	89.5	19.7694	89.5	0.594132	89.5	12.2004	89.5	19.7491
89.6	19.7705	89.6	19.7705	89.6	19.7705	89.6	0.5927	89.6	12.1932	89.6	19.7503
89.7	19.7717	89.7	19.7717	89.7	19.7717	89.7	0.591275	89.7	12.186	89.7	19.7514
89.8	19.7728	89.8	19.7728	89.8	19.7728	89.8	0.589857	89.8	12.1789	89.8	19.7525
89.9	19.774	89.9	19.774	89.9	19.774	89.9	0.588445	89.9	12.1718	89.9	19.7536
90	19.7751	90	19.7751	90	19.7751	90	0.58704	90	12.1647	90	19.7548
90.1	19.7762	90.1	19.7762	90.1	19.7762	90.1	0.585641	90.1	12.1577	90.1	19.7559
90.2	19.7773	90.2	19.7773	90.2	19.7773	90.2	0.584249	90.2	12.1506	90.2	19.757
90.3	19.7784	90.3	19.7784	90.3	19.7784	90.3	0.582863	90.3	12.1436	90.3	19.7581
90.4	19.7795	90.4	19.7795	90.4	19.7795	90.4	0.581484	90.4	12.1366	90.4	19.7592
90.5	19.7806	90.5	19.7806	90.5	19.7806	90.5	0.580111	90.5	12.1296	90.5	19.7603
90.6	19.7817	90.6	19.7817	90.6	19.7817	90.6	0.578744	90.6	12.1226	90.6	19.7614
90.7	19.7828	90.7	19.7828	90.7	19.7828	90.7	0.577384	90.7	12.1156	90.7	19.7624
90.8	19.7839	90.8	19.7839	90.8	19.7839	90.8	0.576031	90.8	12.1087	90.8	19.7635
90.9	19.785	90.9	19.785	90.9	19.785	90.9	0.574683	90.9	12.1018	90.9	19.7646
91	19.7861	91	19.7861	91	19.7861	91	0.573342	91	12.0949	91	19.7657
91.1	19.7871	91.1	19.7871	91.1	19.7871	91.1	0.572008	91.1	12.088	91.1	19.7667
91.2	19.7882	91.2	19.7882	91.2	19.7882	91.2	0.570679	91.2	12.0812	91.2	19.7678
91.3	19.7892	91.3	19.7892	91.3	19.7892	91.3	0.569357	91.3	12.0743	91.3	19.7688
91.4	19.7903	91.4	19.7903	91.4	19.7903	91.4	0.568041	91.4	12.0675	91.4	19.7699
91.5	19.7913	91.5	19.7913	91.5	19.7913	91.5	0.566731	91.5	12.0607	91.5	19.7709
91.6	19.7924	91.6	19.7924	91.6	19.7924	91.6	0.565427	91.6	12.0539	91.6	19.7719
91.7	19.7934	91.7	19.7934	91.7	19.7934	91.7	0.56413	91.7	12.0471	91.7	19.7729
91.8	19.7944	91.8	19.7944	91.8	19.7944	91.8	0.562838	91.8	12.0404	91.8	19.774
91.9	19.7955	91.9	19.7955	91.9	19.7955	91.9	0.561553	91.9	12.0337	91.9	19.775
92	19.7965	92	19.7965	92	19.7965	92	0.560273	92	12.027	92	19.776
92.1	19.7975	92.1	19.7975	92.1	19.7975	92.1	0.559	92.1	12.0203	92.1	19.777
92.2	19.7985	92.2	19.7985	92.2	19.7985	92.2	0.557732	92.2	12.0136	92.2	19.778
92.3	19.7995	92.3	19.7995	92.3	19.7995	92.3	0.556471	92.3	12.0069	92.3	19.779
92.4	19.8005	92.4	19.8005	92.4	19.8005	92.4	0.555215	92.4	12.0003	92.4	19.78
92.5	19.8015	92.5	19.8015	92.5	19.8015	92.5	0.553966	92.5	11.9937	92.5	19.781
92.6	19.8025	92.6	19.8025	92.6	19.8025	92.6	0.552722	92.6	11.9871	92.6	19.782
92.7	19.8035	92.7	19.8035	92.7	19.8035	92.7	0.551484	92.7	11.9805	92.7	19.7829
92.8	19.8045	92.8	19.8045	92.8	19.8045	92.8	0.550252	92.8	11.9739	92.8	19.7839
92.9	19.8054	92.9	19.8054	92.9	19.8054	92.9	0.549026	92.9	11.9674	92.9	19.7849
93	19.8064	93	19.8064	93	19.8064	93	0.547806	93	11.9609	93	19.7858
93.1	19.8074	93.1	19.8074	93.1	19.8074	93.1	0.546591	93.1	11.9544	93.1	19.7868
93.2	19.8083	93.2	19.8083	93.2	19.8083	93.2	0.545382	93.2	11.9479	93.2	19.7877
93.3	19.8093	93.3	19.8093	93.3	19.8093	93.3	0.544179	93.3	11.9414	93.3	19.7887
93.4	19.8102	93.4	19.8102	93.4	19.8102	93.4	0.542981	93.4	11.935	93.4	19.7896
93.5	19.8112	93.5	19.8112	93.5	19.8112	93.5	0.541789	93.5	11.9285	93.5	19.7906
93.6	19.8121	93.6	19.8121	93.6	19.8121	93.6	0.540603	93.6	11.9221	93.6	19.7915
93.7	19.8131	93.7	19.8131	93.7	19.8131	93.7	0.539423	93.7	11.9157	93.7	19.7924
93.8	19.814	93.8	19.814	93.8	19.814	93.8	0.538248	93.8	11.9094	93.8	19.7933
93.9	19.8149	93.9	19.8149	93.9	19.8149	93.9	0.537078	93.9	11.903	93.9	19.7943
94	19.8158	94	19.8159	94	19.8159	94	0.535915	94	11.8967	94	19.7952
94.1	19.8167	94.1	19.8168	94.1	19.8168	94.1	0.534756	94.1	11.8903	94.1	19.7961
94.2	19.8177	94.2	19.8177	94.2	19.8177	94.2	0.533604	94.2	11.884	94.2	19.797
94.3	19.8186	94.3	19.8186	94.3	19.8186	94.3	0.532456	94.3	11.8777	94.3	19.7979
94.4	19.8195	94.4	19.8195	94.4	19.8195	94.4	0.531314	94.4	11.8715	94.4	19.7988
94.5	19.8204	94.5	19.8204	94.5	19.8204	94.5	0.530178	94.5	11.8652	94.5	19.7997
94.6	19.8213	94.6	19.8213	94.6	19.8213	94.6	0.529047	94.6	11.859	94.6	19.8006
94.7	19.8222	94.7	19.8222	94.7	19.8222	94.7	0.527921	94.7	11.8528	94.7	19.8014
94.8	19.823	94.8	19.8231	94.8	19.8231	94.8	0.526801	94.8	11.8466	94.8	19.8023
94.9	19.8239	94.9	19.824	94.9	19.824	94.9	0.525686	94.9	11.8404	94.9	19.8032
95	19.8248	95	19.8248	95	19.8248	95	0.524577	95	11.8343	95	19.8041
95.1	19.8257	95.1	19.8257	95.1	19.8257	95.1	0.523473	95.1	11.8281	95.1	19.8049
95.2	19.8265	95.2	19.8266	95.2	19.8266	95.2	0.522374	95.2	11.822	95.2	19.8058
95.3	19.8274	95.3	19.8274	95.3	19.8274	95.3	0.52128	95.3	11.8159	95.3	19.8066
95.4	19.8282	95.4	19.8283	95.4	19.8283	95.4	0.520192	95.4	11.8098	95.4	19.8075
95.5	19.8291	95.5	19.8292	95.5	19.8292	95.5	0.519109	95.5	11.8037	95.5	19.8083
95.6	19.8299	95.6	19.83	95.6	19.83	95.6	0.518031	95.6	11.7977	95.6	19.8092
95.7	19.8308	95.7	19.8309	95.7	19.8309	95.7	0.516958	95.7	11.7916	95.7	19.81
95.8	19.8316	95.8	19.8317	95.8	19.8317	95.8	0.51589	95.8	11.7856	95.8	19.8109
95.9	19.8325	95.9	19.8325	95.9	19.8325	95.9	0.514828	95.9	11.7796	95.9	19.8117
96	19.8333	96	19.8334	96	19.8334	96	0.51377	96	11.7737	96	19.8125
96.1	19.8341	96.1	19.8342	96.1	19.8342	96.1	0.512718	96.1	11.7677	96.1	19.8133
96.2	19.8349	96.2	19.835	96.2	19.835	96.2	0.511671	96.2	11.7617	96.2	19.8142
96.3	19.8358	96.3	19.8359	96.3	19.8359	96.3	0.510629	96.3	11.7558	96.3	19.815
96.4	19.8366	96.4	19.8367	96.4	19.8367	96.4	0.509591	96.4	11.7499	96.4	19.8158
96.5	19.8374	96.5	19.8375	96.5	19.8375	96.5	0.508559	96.5	11.744	96.5	19.8166
96.6	19.8382	96.6	19.8383	96.6	19.8383	96.6	0.507532	96.6	11.7381	96.6	19.8174
96.7	19.839	96.7	19.8391	96.7	19.8391	96.7	0.50651	96.7	11.7323	96.7	19.8182
96.8	19.8398	96.8	19.8399	96.8	19.8399	96.8	0.505493	96.8	11.7264	96.8	19.819
96.9	19.8406	96.9	19.8407	96.9	19.8407	96.9	0.504481	96.9	11.7206	96.9	19.8198
97	19.8413	97	19.8415	97	19.8415	97	0.503473	97	11.7148	97	19.8205
97.1	19.8421	97.1	19.8423	97.1	19.8423	97.1	0.502471	97.1	11.709	97.1	19.8213
97.2	19.8429	97.2	19.8431	97.2	19.8431	97.2	0.501473	97.2	11.7033	97.2	19.8221
97.3	19.8437	97.3	19.8439	97.3	19.8439	97.3	0.50048	97.3	11.6975	97.3	19.8229
97.4	19.8444	97.4	19.8446	97.4	19.8446	97.4	0.499492	97.4	11.6918	97.4	19.8236
97.5	19.8452	97.5	19.8454	97.5	19.8454	97.5	0.498509	97.5	11.6861	97.5	19.8244
97.6	19.846	97.6	19.8462	97.6	19.8462	97.6	0.497531	97.6	11.6804	97.6	19.8252
97.7	19.8467	97.7	19.847	97.7	19.847	97.7	0.496557	97.7	11.6747	97.7	19.8259
97.8	19.8475	97.8	19.8477	97.8	19.8477	97.8	0.495589	97.8	11.669	97.8	19.8267
97.9	19.8482	97.9	19.8485	97.9	19.8485	97.9	0.494624	97.9	11.6634	97.9	19.8274
98	19.8489	98	19.8492	98	19.8492	98	0.493665	98	11.6577	98	19.8282
98.1	19.8497	98.1	19.85	98.1	19.85	98.1	0.49271	98.1	11.6521	98.1	19.8289
98.2	19.8504	98.2	19.8507	98.2	19.8507	98.2	0.49176	98.2	11.6465	98.2	19.8297
98.3	19.8511	98.3	19.8515	98.3	19.8515	98.3	0.490815	98.3	11.6409	98.3	19.8304
98.4	19.8519	98.4	19.8522	98.4	19.8522	98.4	0.489874	98.4	11.6354	98.4	19.8311
98.5	19.8526	98.5	19.853	98.5	19.853	98.5	0.488938	98.5	11.6298	98.5	19.8318
98.6	19.8533	98.6	19.8537	98.6	19.8537	98.6	0.488007	98.6	11.6243	98.6	19.8326
98.7	19.854	98.7	19.8544	98.7	19.8544	98.7	0.48708	98.7	11.6188	98.7	19.8333
98.8	19.8547	98.8	19.8551	98.8	19.8551	98.8	0.486157	98.8	11.6133	98.8	19.834
98.9	19.8554	98.9	19.8559	98.9	19.8559	98.9	0.48524	98.9	11.6078	98.9	19.8347
99	19.8561	99	19.8566	99	19.8566	99	0.484326	99	11.6024	99	19.8354
99.1	19.8568	99.1	19.8573	99.1	19.8573	99.1	0.483418	99.1	11.5969	99.1	19.8361
99.2	19.8574	99.2	19.858	99.2	19.858	99.2	0.482513	99.2	11.5915	99.2	19.8368
99.3	19.8581	99.3	19.8587	99.3	19.8587	99.3	0.481613	99.3	11.5861	99.3	19.8375
99.4	19.8588	99.4	19.8594	99.4	19.8594	99.4	0.480718	99.4	11.5807	99.4	19.8382
99.5	19.8595	99.5	19.8601	99.5	19.8601	99.5	0.479827	99.5	11.5753	99.5	19.8389
99.6	19.8601	99.6	19.8608	99.6	19.8608	99.6	0.47894	99.6	11.5699	99.6	19.8396
99.7	19.8608	99.7	19.8615	99.7	19.8615	99.7	0.478058	99.7	11.5646	99.7	19.8403
99.8	19.8614	99.8	19.8622	99.8	19.8622	99.8	0.47718	99.8	11.5593	99.8	19.841
99.9	19.8621	99.9	19.8629	99.9	19.8629	99.9	0.476307	99.9	11.554	99.9	19.8417
100	19.8627	100	19.8636	100	19.8636	100	0.475438	100	11.5487	100	19.8423
100.1	19.8633	100.1	19.8643	100.1	19.8643	100.1	0.474573	100.1	11.5434	100.1	19.843
100.2	19.864	100.2	19.8649	100.2	19.8649	100.2	0.473712	100.2	11.5381	100.2	19.8437
100.3	19.8646	100.3	19.8656	100.3	19.8656	100.3	0.472856	100.3	11.5329	100.3	19.8443
100.4	19.8652	100.4	19.8663	100.4	19.8663	100.4	0.472004	100.4	11.5276	100.4	19.845
100.5	19.8658	100.5	19.867	100.5	19.867	100.5	0.471156	100.5	11.5224	100.5	19.8456
100.6	19.8664	100.6	19.8676	100.6	19.8676	100.6	0.470312	100.6	11.5172	100.6	19.8463
100.7	19.867	100.7	19.8683	100.7	19.8683	100.7	0.469473	100.7	11.5121	100.7	19.847
100.8	19.8676	100.8	19.8689	100.8	19.8689	100.8	0.468638	100.8	11.5069	100.8	19.8476
100.9	19.8682	100.9	19.8696	100.9	19.8696	100.9	0.467807	100.9	11.5017	100.9	19.8482
101	19.8687	101	19.8702	101	19.8702	101	0.46698	101	11.4966	101	19.8489
101.1	19.8693	101.1	19.8709	101.1	19.8709	101.1	0.466157	101.1	11.4915	101.1	19.8495
101.2	19.8699	101.2	19.8715	101.2	19.8715	101.2	0.465338	101.2	11.4864	101.2	19.8502
101.3	19.8704	101.3	19.8722	101.3	19.8722	101.3	0.464524	101.3	11.4813	101.3	19.8508
101.4	19.871	101.4	19.8728	101.4	19.8728	101.4	0.463713	101.4	11.4762	101.4	19.8514
101.5	19.8715	101.5	19.8734	101.5	19.8734	101.5	0.462907	101.5	11.4712	101.5	19.852
101.6	19.8721	101.6	19.8741	101.6	19.8741	101.6	0.462105	101.6	11.4662	101.6	19.8527
101.7	19.8726	101.7	19.8747	101.7	19.8747	101.7	0.461306	101.7	11.4611	101.7	19.8533
101.8	19.8731	101.8	19.8753	101.8	19.8753	101.8	0.460512	101.8	11.4561	101.8	19.8539
101.9	19.8736	101.9	19.8759	101.9	19.8759	101.9	0.459722	101.9	11.4512	101.9	19.8545
102	19.8741	102	19.8766	102	19.8766	102	0.458935	102	11.4462	102	19.8551
102.1	19.8746	102.1	19.8772	102.1	19.8772	102.1	0.458153	102.1	11.4412	102.1	19.8557
102.2	19.8751	102.2	19.8778	102.2	19.8778	102.2	0.457374	102.2	11.4363	102.2	19.8563
102.3	19.8756	102.3	19.8784	102.3	19.8784	102.3	0.4566	102.3	11.4314	102.3	19.8569
102.4	19.876	102.4	19.879	102.4	19.879	102.4	0.455829	102.4	11.4265	102.4	19.8575
102.5	19.8765	102.5	19.8796	102.5	19.8796	102.5	0.455062	102.5	11.4216	102.5	19.8581
102.6	19.877	102.6	19.8802	102.6	19.8802	102.6	0.454299	102.6	11.4167	102.6	19.8587
102.7	19.8774	102.7	19.8808	102.7	19.8808	102.7	0.45354	102.7	11.4118	102.7	19.8593
102.8	19.8778	102.8	19.8814	102.8	19.8814	102.8	0.452785	102.8	11.407	102.8	19.8599
102.9	19.8782	102.9	19.882	102.9	19.882	102.9	0.452033	102.9	11.4021	102.9	19.8605
103	19.8786	103	19.8826	103	19.8826	103	0.451286	103	11.3973	103	19.861
103.1	19.879	103.1	19.8832	103.1	19.8832	103.1	0.450542	103.1	11.3925	103.1	19.8616
103.2	19.8794	103.2	19.8838	103.2	19.8838	103.2	0.449802	103.2	11.3877	103.2	19.8622
103.3	19.8798	103.3	19.8843	103.3	19.8843	103.3	0.449065	103.3	11.383	103.3	19.8628
103.4	19.8802	103.4	19.8849	103.4	19.8849	103.4	0.448332	103.4	11.3782	103.4	19.8633
103.5	19.8805	103.5	19.8855	103.5	19.8855	103.5	0.447604	103.5	11.3735	103.5	19.8639
103.6	19.8809	103.6	19.8861	103.6	19.8861	103.6	0.446878	103.6	11.3688	103.6	19.8645
103.7	19.8812	103.7	19.8866	103.7	19.8866	103.7	0.446157	103.7	11.3641	103.7	19.865
103.8	19.8815	103.8	19.8872	103.8	19.8872	103.8	0.445439	103.8	11.3594	103.8	19.8656
103.9	19.8818	103.9	19.8877	103.9	19.8878	103.9	0.444724	103.9	11.3547	103.9	19.8661
104	19.8821	104	19.8883	104	19.8883	104	0.444014	104	11.35	104	19.8667
104.1	19.8824	104.1	19.8889	104.1	19.8889	104.1	0.443307	104.1	11.3454	104.1	19.8672
104.2	19.8826	104.2	19.8894	104.2	19.8894	104.2	0.442603	104.2	11.3407	104.2	19.8678
104.3	19.8829	104.3	19.89	104.3	19.89	104.3	0.441903	104.3	11.3361	104.3	19.8683
104.4	19.8831	104.4	19.8905	104.4	19.8905	104.4	0.441207	104.4	11.3315	104.4	19.8688
104.5	19.8833	104.5	19.8911	104.5	19.8911	104.5	0.440514	104.5	11.3269	104.5	19.8694
104.6	19.8835	104.6	19.8916	104.6	19.8916	104.6	0.439825	104.6	11.3224	104.6	19.8699
104.7	19.8837	104.7	19.8921	104.7	19.8922	104.7	0.439139	104.7	11.3178	104.7	19.8704
104.8	19.8839	104.8	19.8927	104.8	19.8927	104.8	0.438457	104.8	11.3133	104.8	19.871
104.9	19.8841	104.9	19.8932	104.9	19.8932	104.9	0.437778	104.9	11.3087	104.9	19.8715
105	19.8842	105	19.8937	105	19.8938	105	0.437102	105	11.3042	105	19.872
105.1	19.8843	105.1	19.8943	105.1	19.8943	105.1	0.43643	105.1	11.2997	105.1	19.8725
105.2	19.8844	105.2	19.8948	105.2	19.8948	105.2	0.435762	105.2	11.2953	105.2	19.8731
105.3	19.8845	105.3	19.8953	105.3	19.8953	105.3	0.435097	105.3	11.2908	105.3	19.8736
105.4	19.8845	105.4	19.8958	105.4	19.8959	105.4	0.434435	105.4	11.2863	105.4	19.8741
105.5	19.8846	105.5	19.8964	105.5	19.8964	105.5	0.433777	105.5	11.2819	105.5	19.8746
105.6	19.8846	105.6	19.8969	105.6	19.8969	105.6	0.433122	105.6	11.2775	105.6	19.8751
105.7	19.8846	105.7	19.8974	105.7	19.8974	105.7	0.43247	105.7	11.2731	105.7	19.8756
105.8	19.8846	105.8	19.8979	105.8	19.8979	105.8	0.431822	105.8	11.2687	105.8	19.8761
105.9	19.8845	105.9	19.8984	105.9	19.8984	105.9	0.431177	105.9	11.2643	105.9	19.8766
106	19.8844	106	19.8989	106	19.8989	106	0.430535	106	11.2599	106	19.8771
106.1	19.8843	106.1	19.8994	106.1	19.8994	106.1	0.429897	106.1	11.2556	106.1	19.8776
106.2	19.8842	106.2	19.8999	106.2	19.8999	106.2	0.429262	106.2	11.2512	106.2	19.8781
106.3	19.8841	106.3	19.9004	106.3	19.9004	106.3	0.42863	106.3	11.2469	106.3	19.8786
106.4	19.8839	106.4	19.9009	106.4	19.9009	106.4	0.428001	106.4	11.2426	106.4	19.8791
106.5	19.8837	106.5	19.9014	106.5	19.9014	106.5	0.427376	106.5	11.2383	106.5	19.8796
106.6	19.8835	106.6	19.9019	106.6	19.9019	106.6	0.426753	106.6	11.234	106.6	19.88
106.7	19.8832	106.7	19.9024	106.7	19.9024	106.7	0.426134	106.7	11.2298	106.7	19.8805
106.8	19.883	106.8	19.9029	106.8	19.9029	106.8	0.425518	106.8	11.2255	106.8	19.881
106.9	19.8826	106.9	19.9033	106.9	19.9034	106.9	0.424906	106.9	11.2213	106.9	19.8815
107	19.8823	107	19.9038	107	19.9039	107	0.424296	107	11.217	107	19.882
107.1	19.8819	107.1	19.9043	107.1	19.9043	107.1	0.423689	107.1	11.2128	107.1	19.8824
107.2	19.8815	107.2	19.9048	107.2	19.9048	107.2	0.423086	107.2	11.2086	107.2	19.8829
107.3	19.8811	107.3	19.9052	107.3	19.9053	107.3	0.422486	107.3	11.2045	107.3	19.8834
107.4	19.8806	107.4	19.9057	107.4	19.9058	107.4	0.421889	107.4	11.2003	107.4	19.8838
107.5	19.8801	107.5	19.9062	107.5	19.9062	107.5	0.421294	107.5	11.1961	107.5	19.8843
107.6	19.8796	107.6	19.9066	107.6	19.9067	107.6	0.420703	107.6	11.192	107.6	19.8847
107.7	19.879	107.7	19.9071	107.7	19.9072	107.7	0.420115	107.7	11.1879	107.7	19.8852
107.8	19.8784	107.8	19.9076	107.8	19.9076	107.8	0.41953	107.8	11.1838	107.8	19.8856
107.9	19.8777	107.9	19.908	107.9	19.9081	107.9	0.418948	107.9	11.1797	107.9	19.8861
108	19.8771	108	19.9085	108	19.9086	108	0.418369	108	11.1756	108	19.8865
108.1	19.8763	108.1	19.9089	108.1	19.909	108.1	0.417793	108.1	11.1715	108.1	19.887
108.2	19.8756	108.2	19.9094	108.2	19.9095	108.2	0.41722	108.2	11.1675	108.2	19.8874
108.3	19.8747	108.3	19.9098	108.3	19.9099	108.3	0.416649	108.3	11.1634	108.3	19.8879
108.4	19.8739	108.4	19.9103	108.4	19.9104	108.4	0.416082	108.4	11.1594	108.4	19.8883
108.5	19.873	108.5	19.9107	108.5	19.9108	108.5	0.415518	108.5	11.1554	108.5	19.8888
108.6	19.872	108.6	19.9111	108.6	19.9113	108.6	0.414956	108.6	11.1514	108.6	19.8892
108.7	19.871	108.7	19.9116	108.7	19.9117	108.7	0.414398	108.7	11.1474	108.7	19.8896
108.8	19.87	108.8	19.912	108.8	19.9121	108.8	0.413842	108.8	11.1434	108.8	19.8901
108.9	19.8689	108.9	19.9124	108.9	19.9126	108.9	0.413289	108.9	11.1394	108.9	19.8905
109	19.8678	109	19.9129	109	19.913	109	0.412739	109	11.1355	109	19.8909
109.1	19.8666	109.1	19.9133	109.1	19.9134	109.1	0.412192	109.1	11.1315	109.1	19.8913
109.2	19.8653	109.2	19.9137	109.2	19.9139	109.2	0.411647	109.2	11.1276	109.2	19.8918
109.3	19.864	109.3	19.9141	109.3	19.9143	109.3	0.411106	109.3	11.1237	109.3	19.8922
109.4	19.8627	109.4	19.9145	109.4	19.9147	109.4	0.410567	109.4	11.1198	109.4	19.8926
109.5	19.8613	109.5	19.915	109.5	19.9152	109.5	0.410031	109.5	11.1159	109.5	19.893
109.6	19.8598	109.6	19.9154	109.6	19.9156	109.6	0.409497	109.6	11.1121	109.6	19.8934
109.7	19.8583	109.7	19.9158	109.7	19.916	109.7	0.408967	109.7	11.1082	109.7	19.8938
109.8	19.8567	109.8	19.9162	109.8	19.9164	109.8	0.408439	109.8	11.1044	109.8	19.8943
109.9	19.8551	109.9	19.9166	109.9	19.9168	109.9	0.407914	109.9	11.1005	109.9	19.8947
110	19.8533	110	19.917	110	19.9173	110	0.407391	110	11.0967	110	19.8951
110.1	19.8516	110.1	19.9174	110.1	19.9177	110.1	0.406872	110.1	11.0929	110.1	19.8955
110.2	19.8497	110.2	19.9178	110.2	19.9181	110.2	0.406354	110.2	11.0891	110.2	19.8959
110.3	19.8478	110.3	19.9182	110.3	19.9185	110.3	0.40584	110.3	11.0853	110.3	19.8963
110.4	19.8458	110.4	19.9186	110.4	19.9189	110.4	0.405328	110.4	11.0816	110.4	19.8967
110.5	19.8438	110.5	19.9189	110.5	19.9193	110.5	0.404819	110.5	11.0778	110.5	19.8971
110.6	19.8417	110.6	19.9193	110.6	19.9197	110.6	0.404312	110.6	11.0741	110.6	19.8975
110.7	19.8395	110.7	19.9197	110.7	19.9201	110.7	0.403808	110.7	11.0704	110.7	19.8979
110.8	19.8372	110.8	19.9201	110.8	19.9205	110.8	0.403307	110.8	11.0667	110.8	19.8982
110.9	19.8349	110.9	19.9204	110.9	19.9209	110.9	0.402808	110.9	11.063	110.9	19.8986
111	19.8324	111	19.9208	111	19.9213	111	0.402312	111	11.0593	111	19.899
111.1	19.8299	111.1	19.9212	111.1	19.9217	111.1	0.401818	111.1	11.0556	111.1	19.8994
111.2	19.8273	111.2	19.9215	111.2	19.9221	111.2	0.401327	111.2	11.0519	111.2	19.8998
111.3	19.8247	111.3	19.9219	111.3	19.9225	111.3	0.400838	111.3	11.0483	111.3	19.9002
111.4	19.8219	111.4	19.9222	111.4	19.9228	111.4	0.400352	111.4	11.0446	111.4	19.9005
111.5	19.8191	111.5	19.9226	111.5	19.9232	111.5	0.399868	111.5	11.041	111.5	19.9009
111.6	19.8162	111.6	19.9229	111.6	19.9236	111.6	0.399387	111.6	11.0374	111.6	19.9013
111.7	19.8131	111.7	19.9233	111.7	19.924	111.7	0.398908	111.7	11.0338	111.7	19.9017
111.8	19.81	111.8	19.9236	111.8	19.9244	111.8	0.398432	111.8	11.0302	111.8	19.902
111.9	19.8068	111.9	19.924	111.9	19.9248	111.9	0.397958	111.9	11.0266	111.9	19.9024
112	19.8035	112	19.9243	112	19.9251	112	0.397487	112	11.0231	112	19.9028
112.1	19.8001	112.1	19.9246	112.1	19.9255	112.1	0.397018	112.1	11.0195	112.1	19.9031
112.2	19.7966	112.2	19.9249	112.2	19.9259	112.2	0.396551	112.2	11.016	112.2	19.9035
112.3	19.793	112.3	19.9253	112.3	19.9262	112.3	0.396087	112.3	11.0125	112.3	19.9039
112.4	19.7893	112.4	19.9256	112.4	19.9266	112.4	0.395625	112.4	11.0089	112.4	19.9042
112.5	19.7855	112.5	19.9259	112.5	19.927	112.5	0.395166	112.5	11.0054	112.5	19.9046
112.6	19.7816	112.6	19.9262	112.6	19.9273	112.6	0.394709	112.6	11.0019	112.6	19.9049
112.7	19.7776	112.7	19.9265	112.7	19.9277	112.7	0.394254	112.7	10.9985	112.7	19.9053
112.8	19.7734	112.8	19.9268	112.8	19.9281	112.8	0.393801	112.8	10.995	112.8	19.9056
112.9	19.7692	112.9	19.9271	112.9	19.9284	112.9	0.393351	112.9	10.9916	112.9	19.906
113	19.7648	113	19.9274	113	19.9288	113	0.392903	113	10.9881	113	19.9063
113.1	19.7604	113.1	19.9276	113.1	19.9291	113.1	0.392458	113.1	10.9847	113.1	19.9067
113.2	19.7558	113.2	19.9279	113.2	19.9295	113.2	0.392014	113.2	10.9813	113.2	19.907
113.3	19.751	113.3	19.9282	113.3	19.9298	113.3	0.391573	113.3	10.9779	113.3	19.9074
113.4	19.7462	113.4	19.9284	113.4	19.9302	113.4	0.391135	113.4	10.9745	113.4	19.9077
113.5	19.7412	113.5	19.9287	113.5	19.9305	113.5	0.390698	113.5	10.9711	113.5	19.9081
113.6	19.7362	113.6	19.929	113.6	19.9309	113.6	0.390264	113.6	10.9677	113.6	19.9084
113.7	19.7309	113.7	19.9292	113.7	19.9312	113.7	0.389832	113.7	10.9644	113.7	19.9087
113.8	19.7256	113.8	19.9294	113.8	19.9316	113.8	0.389402	113.8	10.961	113.8	19.9091
113.9	19.7201	113.9	19.9297	113.9	19.9319	113.9	0.388974	113.9	10.9577	113.9	19.9094
114	19.7145	114	19.9299	114	19.9322	114	0.388549	114	10.9543	114	19.9097
114.1	19.7087	114.1	19.9301	114.1	19.9326	114.1	0.388125	114.1	10.951	114.1	19.9101
114.2	19.7028	114.2	19.9303	114.2	19.9329	114.2	0.387704	114.2	10.9477	114.2	19.9104
114.3	19.6968	114.3	19.9305	114.3	19.9332	114.3	0.387285	114.3	10.9444	114.3	19.9107
114.4	19.6906	114.4	19.9307	114.4	19.9336	114.4	0.386868	114.4	10.9412	114.4	19.911
114.5	19.6843	114.5	19.9309	114.5	19.9339	114.5	0.386453	114.5	10.9379	114.5	19.9114
114.6	19.6778	114.6	19.9311	114.6	19.9342	114.6	0.386041	114.6	10.9346	114.6	19.9117
114.7	19.6712	114.7	19.9313	114.7	19.9346	114.7	0.38563	114.7	10.9314	114.7	19.912
114.8	19.6644	114.8	19.9315	114.8	19.9349	114.8	0.385222	114.8	10.9282	114.8	19.9123
114.9	19.6575	114.9	19.9316	114.9	19.9352	114.9	0.384815	114.9	10.925	114.9	19.9126
115	19.6504	115	19.9318	115	19.9355	115	0.384411	115	10.9217	115	19.913
115.1	19.6432	115.1	19.9319	115.1	19.9358	115.1	0.384009	115.1	10.9185	115.1	19.9133
115.2	19.6358	115.2	19.932	115.2	19.9362	115.2	0.383608	115.2	10.9154	115.2	19.9136
115.3	19.6282	115.3	19.9322	115.3	19.9365	115.3	0.38321	115.3	10.9122	115.3	19.9139
115.4	19.6205	115.4	19.9323	115.4	19.9368	115.4	0.382814	115.4	10.909	115.4	19.9142
115.5	19.6126	115.5	19.9324	115.5	19.9371	115.5	0.38242	115.5	10.9059	115.5	19.9145
115.6	19.6046	115.6	19.9325	115.6	19.9374	115.6	0.382028	115.6	10.9027	115.6	19.9148
115.7	19.5963	115.7	19.9325	115.7	19.9377	115.7	0.381638	115.7	10.8996	115.7	19.9151
115.8	19.5879	115.8	19.9326	115.8	19.938	115.8	0.381249	115.8	10.8965	115.8	19.9154
115.9	19.5794	115.9	19.9327	115.9	19.9383	115.9	0.380863	115.9	10.8934	115.9	19.9157
116	19.5706	116	19.9327	116	19.9386	116	0.380479	116	10.8903	116	19.916
116.1	19.5617	116.1	19.9327	116.1	19.9389	116.1	0.380097	116.1	10.8872	116.1	19.9163
116.2	19.5526	116.2	19.9328	116.2	19.9392	116.2	0.379716	116.2	10.8841	116.2	19.9166
116.3	19.5433	116.3	19.9328	116.3	19.9395	116.3	0.379338	116.3	10.8811	116.3	19.9169
116.4	19.5338	116.4	19.9328	116.4	19.9398	116.4	0.378961	116.4	10.878	116.4	19.9172
116.5	19.5241	116.5	19.9327	116.5	19.9401	116.5	0.378587	116.5	10.875	116.5	19.9175
116.6	19.5143	116.6	19.9327	116.6	19.9404	116.6	0.378214	116.6	10.8719	116.6	19.9178
116.7	19.5043	116.7	19.9327	116.7	19.9407	116.7	0.377843	116.7	10.8689	116.7	19.9181
116.8	19.494	116.8	19.9326	116.8	19.941	116.8	0.377474	116.8	10.8659	116.8	19.9184
116.9	19.4836	116.9	19.9325	116.9	19.9413	116.9	0.377107	116.9	10.8629	116.9	19.9187
117	19.473	117	19.9324	117	19.9415	117	0.376742	117	10.8599	117	19.9189
117.1	19.4622	117.1	19.9323	117.1	19.9418	117.1	0.376378	117.1	10.8569	117.1	19.9192
117.2	19.4512	117.2	19.9322	117.2	19.9421	117.2	0.376017	117.2	10.854	117.2	19.9195
117.3	19.44	117.3	19.932	117.3	19.9424	117.3	0.375657	117.3	10.851	117.3	19.9198
117.4	19.4285	117.4	19.9318	117.4	19.9426	117.4	0.375299	117.4	10.8481	117.4	19.9201
117.5	19.4169	117.5	19.9317	117.5	19.9429	117.5	0.374943	117.5	10.8451	117.5	19.9203
117.6	19.4051	117.6	19.9315	117.6	19.9432	117.6	0.374588	117.6	10.8422	117.6	19.9206
117.7	19.3931	117.7	19.9312	117.7	19.9435	117.7	0.374236	117.7	10.8393	117.7	19.9209
117.8	19.3808	117.8	19.931	117.8	19.9437	117.8	0.373885	117.8	10.8364	117.8	19.9212
117.9	19.3684	117.9	19.9307	117.9	19.944	117.9	0.373536	117.9	10.8335	117.9	19.9214
118	19.3557	118	19.9304	118	19.9443	118	0.373189	118	10.8306	118	19.9217
118.1	19.3428	118.1	19.9301	118.1	19.9445	118.1	0.372843	118.1	10.8277	118.1	19.922
118.2	19.3297	118.2	19.9298	118.2	19.9448	118.2	0.3725	118.2	10.8249	118.2	19.9222
118.3	19.3164	118.3	19.9294	118.3	19.945	118.3	0.372158	118.3	10.822	118.3	19.9225
118.4	19.3029	118.4	19.9291	118.4	19.9453	118.4	0.371817	118.4	10.8192	118.4	19.9228
118.5	19.2892	118.5	19.9287	118.5	19.9455	118.5	0.371479	118.5	10.8163	118.5	19.923
118.6	19.2752	118.6	19.9282	118.6	19.9458	118.6	0.371142	118.6	10.8135	118.6	19.9233
118.7	19.261	118.7	19.9278	118.7	19.946	118.7	0.370807	118.7	10.8107	118.7	19.9236
118.8	19.2466	118.8	19.9273	118.8	19.9463	118.8	0.370473	118.8	10.8079	118.8	19.9238
118.9	19.232	118.9	19.9268	118.9	19.9465	118.9	0.370141	118.9	10.8051	118.9	19.9241
119	19.2171	119	19.9262	119	19.9467	119	0.369811	119	10.8023	119	19.9243
119.1	19.202	119.1	19.9257	119.1	19.947	119.1	0.369483	119.1	10.7996	119.1	19.9246
119.2	19.1867	119.2	19.925	119.2	19.9472	119.2	0.369156	119.2	10.7968	119.2	19.9248
119.3	19.1712	119.3	19.9244	119.3	19.9474	119.3	0.368831	119.3	10.794	119.3	19.9251
119.4	19.1554	119.4	19.9238	119.4	19.9477	119.4	0.368507	119.4	10.7913	119.4	19.9254
119.5	19.1394	119.5	19.9231	119.5	19.9479	119.5	0.368185	119.5	10.7886	119.5	19.9256
119.6	19.1232	119.6	19.9223	119.6	19.9481	119.6	0.367865	119.6	10.7859	119.6	19.9259
119.7	19.1067	119.7	19.9216	119.7	19.9483	119.7	0.367546	119.7	10.7831	119.7	19.9261
119.8	19.09	119.8	19.9208	119.8	19.9485	119.8	0.367229	119.8	10.7804	119.8	19.9263
119.9	19.0731	119.9	19.9199	119.9	19.9487	119.9	0.366913	119.9	10.7777	119.9	19.9266
120	19.0559	120	19.919	120	19.9489	120	0.366599	120	10.7751	120	19.9268
120.1	19.0385	120.1	19.9181	120.1	19.9491	120.1	0.366287	120.1	10.7724	120.1	19.9271
120.2	19.0209	120.2	19.9172	120.2	19.9493	120.2	0.365976	120.2	10.7697	120.2	19.9273
120.3	19.003	120.3	19.9162	120.3	19.9495	120.3	0.365667	120.3	10.7671	120.3	19.9276
120.4	18.9849	120.4	19.9151	120.4	19.9497	120.4	0.365359	120.4	10.7644	120.4	19.9278
120.5	18.9666	120.5	19.914	120.5	19.9499	120.5	0.365053	120.5	10.7618	120.5	19.928
120.6	18.948	120.6	19.9129	120.6	19.9501	120.6	0.364748	120.6	10.7592	120.6	19.9283
120.7	18.9291	120.7	19.9118	120.7	19.9503	120.7	0.364445	120.7	10.7566	120.7	19.9285
120.8	18.9101	120.8	19.9105	120.8	19.9504	120.8	0.364143	120.8	10.7539	120.8	19.9287
120.9	18.8908	120.9	19.9093	120.9	19.9506	120.9	0.363843	120.9	10.7514	120.9	19.929
121	18.8712	121	19.908	121	19.9508	121	0.363544	121	10.7488	121	19.9292
121.1	18.8515	121.1	19.9066	121.1	19.9509	121.1	0.363247	121.1	10.7462	121.1	19.9294
121.2	18.8314	121.2	19.9052	121.2	19.9511	121.2	0.362951	121.2	10.7436	121.2	19.9297
121.3	18.8112	121.3	19.9037	121.3	19.9513	121.3	0.362657	121.3	10.7411	121.3	19.9299
121.4	18.7907	121.4	19.9022	121.4	19.9514	121.4	0.362364	121.4	10.7385	121.4	19.9301
121.5	18.77	121.5	19.9006	121.5	19.9515	121.5	0.362073	121.5	10.736	121.5	19.9304
121.6	18.749	121.6	19.899	121.6	19.9517	121.6	0.361783	121.6	10.7334	121.6	19.9306
121.7	18.7278	121.7	19.8973	121.7	19.9518	121.7	0.361495	121.7	10.7309	121.7	19.9308
121.8	18.7063	121.8	19.8956	121.8	19.9519	121.8	0.361208	121.8	10.7284	121.8	19.931
121.9	18.6846	121.9	19.8938	121.9	19.952	121.9	0.360922	121.9	10.7259	121.9	19.9313
122	18.6627	122	19.8919	122	19.9522	122	0.360638	122	10.7234	122	19.9315
122.1	18.6405	122.1	19.89	122.1	19.9523	122.1	0.360356	122.1	10.7209	122.1	19.9317
122.2	18.6181	122.2	19.888	122.2	19.9524	122.2	0.360074	122.2	10.7185	122.2	19.9319
122.3	18.5955	122.3	19.8859	122.3	19.9525	122.3	0.359795	122.3	10.716	122.3	19.9321
122.4	18.5726	122.4	19.8838	122.4	19.9525	122.4	0.359516	122.4	10.7135	122.4	19.9323
122.5	18.5495	122.5	19.8816	122.5	19.9526	122.5	0.359239	122.5	10.7111	122.5	19.9326
122.6	18.5261	122.6	19.8793	122.6	19.9527	122.6	0.358963	122.6	10.7086	122.6	19.9328
122.7	18.5025	122.7	19.877	122.7	19.9527	122.7	0.358689	122.7	10.7062	122.7	19.933
122.8	18.4787	122.8	19.8745	122.8	19.9528	122.8	0.358416	122.8	10.7038	122.8	19.9332
122.9	18.4547	122.9	19.8721	122.9	19.9528	122.9	0.358144	122.9	10.7014	122.9	19.9334
123	18.4304	123	19.8695	123	19.9529	123	0.357874	123	10.699	123	19.9336
123.1	18.4059	123.1	19.8668	123.1	19.9529	123.1	0.357605	123.1	10.6966	123.1	19.9338
123.2	18.3811	123.2	19.8641	123.2	19.9529	123.2	0.357337	123.2	10.6942	123.2	19.934
123.3	18.3561	123.3	19.8613	123.3	19.9529	123.3	0.357071	123.3	10.6918	123.3	19.9342
123.4	18.3309	123.4	19.8584	123.4	19.9529	123.4	0.356806	123.4	10.6894	123.4	19.9345
123.5	18.3055	123.5	19.8554	123.5	19.9529	123.5	0.356542	123.5	10.6871	123.5	19.9347
123.6	18.2798	123.6	19.8524	123.6	19.9529	123.6	0.35628	123.6	10.6847	123.6	19.9349
123.7	18.2539	123.7	19.8492	123.7	19.9529	123.7	0.356019	123.7	10.6824	123.7	19.9351
123.8	18.2278	123.8	19.846	123.8	19.9528	123.8	0.355759	123.8	10.6801	123.8	19.9353
123.9	18.2014	123.9	19.8426	123.9	19.9528	123.9	0.355501	123.9	10.6777	123.9	19.9355
124	18.1749	124	19.8392	124	19.9527	124	0.355244	124	10.6754	124	19.9357
124.1	18.1481	124.1	19.8357	124.1	19.9526	124.1	0.354988	124.1	10.6731	124.1	19.9359
124.2	18.1211	124.2	19.832	124.2	19.9525	124.2	0.354733	124.2	10.6708	124.2	19.9361
124.3	18.0938	124.3	19.8283	124.3	19.9524	124.3	0.35448	124.3	10.6685	124.3	19.9363
124.4	18.0664	124.4	19.8245	124.4	19.9523	124.4	0.354227	124.4	10.6662	124.4	19.9365
124.5	18.0387	124.5	19.8205	124.5	19.9522	124.5	0.353977	124.5	10.664	124.5	19.9366
124.6	18.0109	124.6	19.8165	124.6	19.9521	124.6	0.353727	124.6	10.6617	124.6	19.9368
124.7	17.9828	124.7	19.8124	124.7	19.9519	124.7	0.353478	124.7	10.6594	124.7	19.937
124.8	17.9545	124.8	19.8081	124.8	19.9517	124.8	0.353231	124.8	10.6572	124.8	19.9372
124.9	17.926	124.9	19.8037	124.9	19.9515	124.9	0.352985	124.9	10.6549	124.9	19.9374
125	17.8972	125	19.7993	125	19.9513	125	0.352741	125	10.6527	125	19.9376
125.1	17.8683	125.1	19.7947	125.1	19.9511	125.1	0.352497	125.1	10.6505	125.1	19.9378
125.2	17.8392	125.2	19.79	125.2	19.9509	125.2	0.352255	125.2	10.6483	125.2	19.938
125.3	17.8098	125.3	19.7851	125.3	19.9506	125.3	0.352014	125.3	10.6461	125.3	19.9382
125.4	17.7803	125.4	19.7802	125.4	19.9503	125.4	0.351774	125.4	10.6439	125.4	19.9384
125.5	17.7506	125.5	19.7751	125.5	19.95	125.5	0.351535	125.5	10.6417	125.5	19.9385
125.6	17.7206	125.6	19.7699	125.6	19.9497	125.6	0.351297	125.6	10.6395	125.6	19.9387
125.7	17.6905	125.7	19.7646	125.7	19.9494	125.7	0.351061	125.7	10.6373	125.7	19.9389
125.8	17.6602	125.8	19.7591	125.8	19.949	125.8	0.350826	125.8	10.6352	125.8	19.9391
125.9	17.6296	125.9	19.7535	125.9	19.9487	125.9	0.350591	125.9	10.633	125.9	19.9393
126	17.5989	126	19.7478	126	19.9483	126	0.350359	126	10.6308	126	19.9395
126.1	17.568	126.1	19.7419	126.1	19.9479	126.1	0.350127	126.1	10.6287	126.1	19.9396
126.2	17.5369	126.2	19.7359	126.2	19.9474	126.2	0.349896	126.2	10.6266	126.2	19.9398
126.3	17.5057	126.3	19.7298	126.3	19.9469	126.3	0.349667	126.3	10.6244	126.3	19.94
126.4	17.4742	126.4	19.7235	126.4	19.9465	126.4	0.349438	126.4	10.6223	126.4	19.9402
126.5	17.4426	126.5	19.7171	126.5	19.9459	126.5	0.349211	126.5	10.6202	126.5	19.9403
126.6	17.4107	126.6	19.7105	126.6	19.9454	126.6	0.348985	126.6	10.6181	126.6	19.9405
126.7	17.3787	126.7	19.7038	126.7	19.9448	126.7	0.34876	126.7	10.616	126.7	19.9407
126.8	17.3466	126.8	19.6969	126.8	19.9442	126.8	0.348536	126.8	10.6139	126.8	19.9409
126.9	17.3142	126.9	19.6899	126.9	19.9436	126.9	0.348313	126.9	10.6118	126.9	19.941
127	17.2817	127	19.6827	127	19.943	127	0.348092	127	10.6098	127	19.9412
127.1	17.249	127.1	19.6754	127.1	19.9423	127.1	0.347871	127.1	10.6077	127.1	19.9414
127.2	17.2162	127.2	19.6679	127.2	19.9416	127.2	0.347651	127.2	10.6057	127.2	19.9415
127.3	17.1831	127.3	19.6602	127.3	19.9408	127.3	0.347433	127.3	10.6036	127.3	19.9417
127.4	17.15	127.4	19.6524	127.4	19.9401	127.4	0.347216	127.4	10.6016	127.4	19.9419
127.5	17.1166	127.5	19.6444	127.5	19.9392	127.5	0.346999	127.5	10.5995	127.5	19.942
127.6	17.0831	127.6	19.6363	127.6	19.9384	127.6	0.346784	127.6	10.5975	127.6	19.9422
127.7	17.0495	127.7	19.6279	127.7	19.9375	127.7	0.34657	127.7	10.5955	127.7	19.9424
127.8	17.0156	127.8	19.6194	127.8	19.9366	127.8	0.346357	127.8	10.5935	127.8	19.9425
127.9	16.9817	127.9	19.6108	127.9	19.9357	127.9	0.346145	127.9	10.5915	127.9	19.9427
128	16.9476	128	19.6019	128	19.9347	128	0.345934	128	10.5895	128	19.9429
128.1	16.9133	128.1	19.5929	128.1	19.9336	128.1	0.345724	128.1	10.5875	128.1	19.943
128.2	16.8789	128.2	19.5837	128.2	19.9326	128.2	0.345515	128.2	10.5855	128.2	19.9432
128.3	16.8444	128.3	19.5743	128.3	19.9315	128.3	0.345307	128.3	10.5835	128.3	19.9434
128.4	16.8097	128.4	19.5648	128.4	19.9303	128.4	0.3451	128.4	10.5816	128.4	19.9435
128.5	16.7748	128.5	19.555	128.5	19.9291	128.5	0.344894	128.5	10.5796	128.5	19.9437
128.6	16.7399	128.6	19.5451	128.6	19.9279	128.6	0.344689	128.6	10.5777	128.6	19.9438
128.7	16.7048	128.7	19.535	128.7	19.9266	128.7	0.344486	128.7	10.5757	128.7	19.944
128.8	16.6696	128.8	19.5247	128.8	19.9252	128.8	0.344283	128.8	10.5738	128.8	19.9441
128.9	16.6342	128.9	19.5141	128.9	19.9239	128.9	0.344081	128.9	10.5719	128.9	19.9443
129	16.5987	129	19.5034	129	19.9224	129	0.34388	129	10.5699	129	19.9445
129.1	16.5631	129.1	19.4925	129.1	19.9209	129.1	0.34368	129.1	10.568	129.1	19.9446
129.2	16.5274	129.2	19.4814	129.2	19.9194	129.2	0.343481	129.2	10.5661	129.2	19.9448
129.3	16.4915	129.3	19.4701	129.3	19.9178	129.3	0.343283	129.3	10.5642	129.3	19.9449
129.4	16.4555	129.4	19.4586	129.4	19.9162	129.4	0.343086	129.4	10.5623	129.4	19.9451
129.5	16.4195	129.5	19.4469	129.5	19.9145	129.5	0.342891	129.5	10.5604	129.5	19.9452
129.6	16.3833	129.6	19.435	129.6	19.9127	129.6	0.342696	129.6	10.5586	129.6	19.9454
129.7	16.3469	129.7	19.4229	129.7	19.9109	129.7	0.342502	129.7	10.5567	129.7	19.9455
129.8	16.3105	129.8	19.4106	129.8	19.909	129.8	0.342308	129.8	10.5548	129.8	19.9457
129.9	16.274	129.9	19.3981	129.9	19.9071	129.9	0.342116	129.9	10.553	129.9	19.9458
130	16.2374	130	19.3853	130	19.9051	130	0.341925	130	10.5511	130	19.946
130.1	16.2006	130.1	19.3724	130.1	19.9031	130.1	0.341735	130.1	10.5493	130.1	19.9461
130.2	16.1638	130.2	19.3592	130.2	19.9009	130.2	0.341546	130.2	10.5474	130.2	19.9463
130.3	16.1269	130.3	19.3458	130.3	19.8987	130.3	0.341357	130.3	10.5456	130.3	19.9464
130.4	16.0899	130.4	19.3322	130.4	19.8965	130.4	0.34117	130.4	10.5438	130.4	19.9465
130.5	16.0527	130.5	19.3184	130.5	19.8941	130.5	0.340983	130.5	10.542	130.5	19.9467
130.6	16.0155	130.6	19.3043	130.6	19.8917	130.6	0.340798	130.6	10.5402	130.6	19.9468
130.7	15.9782	130.7	19.29	130.7	19.8893	130.7	0.340613	130.7	10.5384	130.7	19.947
130.8	15.9408	130.8	19.2756	130.8	19.8867	130.8	0.340429	130.8	10.5366	130.8	19.9471
130.9	15.9034	130.9	19.2608	130.9	19.8841	130.9	0.340246	130.9	10.5348	130.9	19.9473
131	15.8658	131	19.2459	131	19.8814	131	0.340064	131	10.533	131	19.9474
131.1	15.8282	131.1	19.2307	131.1	19.8786	131.1	0.339883	131.1	10.5312	131.1	19.9475
131.2	15.7905	131.2	19.2153	131.2	19.8757	131.2	0.339703	131.2	10.5294	131.2	19.9477
131.3	15.7527	131.3	19.1997	131.3	19.8728	131.3	0.339524	131.3	10.5277	131.3	19.9478
131.4	15.7148	131.4	19.1839	131.4	19.8697	131.4	0.339346	131.4	10.5259	131.4	19.9479
131.5	15.6769	131.5	19.1678	131.5	19.8666	131.5	0.339168	131.5	10.5242	131.5	19.9481
131.6	15.6389	131.6	19.1515	131.6	19.8634	131.6	0.338991	131.6	10.5224	131.6	19.9482
131.7	15.6009	131.7	19.1349	131.7	19.8601	131.7	0.338816	131.7	10.5207	131.7	19.9484
131.8	15.5627	131.8	19.1181	131.8	19.8567	131.8	0.338641	131.8	10.519	131.8	19.9485
131.9	15.5245	131.9	19.1011	131.9	19.8532	131.9	0.338467	131.9	10.5173	131.9	19.9486
132	15.4863	132	19.0839	132	19.8496	132	0.338293	132	10.5155	132	19.9488
132.1	15.448	132.1	19.0664	132.1	19.8459	132.1	0.338121	132.1	10.5138	132.1	19.9489
132.2	15.4096	132.2	19.0487	132.2	19.8422	132.2	0.33795	132.2	10.5121	132.2	19.949
132.3	15.3712	132.3	19.0307	132.3	19.8383	132.3	0.337779	132.3	10.5104	132.3	19.9492
132.4	15.3327	132.4	19.0125	132.4	19.8343	132.4	0.337609	132.4	10.5088	132.4	19.9493
132.5	15.2942	132.5	18.9941	132.5	19.8302	132.5	0.33744	132.5	10.5071	132.5	19.9494
132.6	15.2556	132.6	18.9754	132.6	19.826	132.6	0.337272	132.6	10.5054	132.6	19.9495
132.7	15.217	132.7	18.9565	132.7	19.8217	132.7	0.337105	132.7	10.5037	132.7	19.9497
132.8	15.1783	132.8	18.9374	132.8	19.8173	132.8	0.336938	132.8	10.5021	132.8	19.9498
132.9	15.1396	132.9	18.918	132.9	19.8128	132.9	0.336773	132.9	10.5004	132.9	19.9499
133	15.1009	133	18.8984	133	19.8081	133	0.336608	133	10.4988	133	19.95
133.1	15.0621	133.1	18.8785	133.1	19.8033	133.1	0.336444	133.1	10.4971	133.1	19.9502
133.2	15.0233	133.2	18.8584	133.2	19.7985	133.2	0.33628	133.2	10.4955	133.2	19.9503
133.3	14.9844	133.3	18.838	133.3	19.7935	133.3	0.336118	133.3	10.4938	133.3	19.9504
133.4	14.9455	133.4	18.8175	133.4	19.7883	133.4	0.335956	133.4	10.4922	133.4	19.9505
133.5	14.9066	133.5	18.7966	133.5	19.7831	133.5	0.335796	133.5	10.4906	133.5	19.9507
133.6	14.8676	133.6	18.7756	133.6	19.7777	133.6	0.335636	133.6	10.489	133.6	19.9508
133.7	14.8287	133.7	18.7543	133.7	19.7722	133.7	0.335476	133.7	10.4874	133.7	19.9509
133.8	14.7897	133.8	18.7327	133.8	19.7666	133.8	0.335318	133.8	10.4858	133.8	19.951
133.9	14.7506	133.9	18.7109	133.9	19.7608	133.9	0.33516	133.9	10.4842	133.9	19.9512
134	14.7116	134	18.6889	134	19.7549	134	0.335003	134	10.4826	134	19.9513
134.1	14.6725	134.1	18.6667	134.1	19.7488	134.1	0.334847	134.1	10.481	134.1	19.9514
134.2	14.6334	134.2	18.6442	134.2	19.7426	134.2	0.334692	134.2	10.4794	134.2	19.9515
134.3	14.5943	134.3	18.6214	134.3	19.7363	134.3	0.334537	134.3	10.4779	134.3	19.9516
134.4	14.5552	134.4	18.5985	134.4	19.7298	134.4	0.334383	134.4	10.4763	134.4	19.9518
134.5	14.5161	134.5	18.5752	134.5	19.7232	134.5	0.33423	134.5	10.4748	134.5	19.9519
134.6	14.4769	134.6	18.5518	134.6	19.7165	134.6	0.334078	134.6	10.4732	134.6	19.952
134.7	14.4378	134.7	18.5281	134.7	19.7095	134.7	0.333927	134.7	10.4717	134.7	19.9521
134.8	14.3986	134.8	18.5042	134.8	19.7025	134.8	0.333776	134.8	10.4701	134.8	19.9522
134.9	14.3595	134.9	18.48	134.9	19.6952	134.9	0.333626	134.9	10.4686	134.9	19.9523
135	14.3203	135	18.4557	135	19.6879	135	0.333476	135	10.4671	135	19.9524
135.1	14.2811	135.1	18.431	135.1	19.6803	135.1	0.333328	135.1	10.4655	135.1	19.9526
135.2	14.2419	135.2	18.4062	135.2	19.6726	135.2	0.33318	135.2	10.464	135.2	19.9527
135.3	14.2028	135.3	18.3811	135.3	19.6648	135.3	0.333033	135.3	10.4625	135.3	19.9528
135.4	14.1636	135.4	18.3558	135.4	19.6567	135.4	0.332887	135.4	10.461	135.4	19.9529
135.5	14.1244	135.5	18.3303	135.5	19.6485	135.5	0.332741	135.5	10.4595	135.5	19.953
135.6	14.0853	135.6	18.3045	135.6	19.6402	135.6	0.332596	135.6	10.458	135.6	19.9531
135.7	14.0461	135.7	18.2785	135.7	19.6316	135.7	0.332452	135.7	10.4565	135.7	19.9532
135.8	14.007	135.8	18.2523	135.8	19.6229	135.8	0.332308	135.8	10.455	135.8	19.9533
135.9	13.9678	135.9	18.2258	135.9	19.614	135.9	0.332165	135.9	10.4536	135.9	19.9534
136	13.9287	136	18.1992	136	19.605	136	0.332023	136	10.4521	136	19.9536
136.1	13.8896	136.1	18.1723	136.1	19.5957	136.1	0.331882	136.1	10.4506	136.1	19.9537
136.2	13.8505	136.2	18.1452	136.2	19.5863	136.2	0.331741	136.2	10.4492	136.2	19.9538
136.3	13.8114	136.3	18.1178	136.3	19.5767	136.3	0.331601	136.3	10.4477	136.3	19.9539
136.4	13.7723	136.4	18.0903	136.4	19.5669	136.4	0.331462	136.4	10.4463	136.4	19.954
136.5	13.7332	136.5	18.0625	136.5	19.557	136.5	0.331323	136.5	10.4448	136.5	19.9541
136.6	13.6942	136.6	18.0345	136.6	19.5468	136.6	0.331186	136.6	10.4434	136.6	19.9542
136.7	13.6552	136.7	18.0064	136.7	19.5364	136.7	0.331048	136.7	10.442	136.7	19.9543
136.8	13.6162	136.8	17.9779	136.8	19.5259	136.8	0.330912	136.8	10.4406	136.8	19.9544
136.9	13.5772	136.9	17.9493	136.9	19.5151	136.9	0.330776	136.9	10.4391	136.9	19.9545
137	13.5383	137	17.9205	137	19.5042	137	0.330641	137	10.4377	137	19.9546
137.1	13.4994	137.1	17.8915	137.1	19.4931	137.1	0.330506	137.1	10.4363	137.1	19.9547
137.2	13.4605	137.2	17.8622	137.2	19.4817	137.2	0.330372	137.2	10.4349	137.2	19.9548
137.3	13.4216	137.3	17.8328	137.3	19.4702	137.3	0.330239	137.3	10.4335	137.3	19.9549
137.4	13.3828	137.4	17.8031	137.4	19.4584	137.4	0.330107	137.4	10.4321	137.4	19.955
137.5	13.344	137.5	17.7733	137.5	19.4465	137.5	0.329975	137.5	10.4307	137.5	19.9551
137.6	13.3052	137.6	17.7432	137.6	19.4343	137.6	0.329843	137.6	10.4293	137.6	19.9552
137.7	13.2665	137.7	17.713	137.7	19.422	137.7	0.329713	137.7	10.428	137.7	19.9553
137.8	13.2277	137.8	17.6826	137.8	19.4094	137.8	0.329583	137.8	10.4266	137.8	19.9554
137.9	13.1891	137.9	17.6519	137.9	19.3966	137.9	0.329454	137.9	10.4252	137.9	19.9555
138	13.1504	138	17.6211	138	19.3836	138	0.329325	138	10.4239	138	19.9556
138.1	13.1119	138.1	17.5901	138.1	19.3704	138.1	0.329197	138.1	10.4225	138.1	19.9557
138.2	13.0733	138.2	17.5589	138.2	19.357	138.2	0.32907	138.2	10.4212	138.2	19.9558
138.3	13.0348	138.3	17.5275	138.3	19.3433	138.3	0.328943	138.3	10.4198	138.3	19.9559
138.4	12.9963	138.4	17.4959	138.4	19.3295	138.4	0.328817	138.4	10.4185	138.4	19.956
138.5	12.9579	138.5	17.4642	138.5	19.3154	138.5	0.328691	138.5	10.4172	138.5	19.9561
138.6	12.9195	138.6	17.4322	138.6	19.3011	138.6	0.328566	138.6	10.4158	138.6	19.9562
138.7	12.8811	138.7	17.4001	138.7	19.2865	138.7	0.328442	138.7	10.4145	138.7	19.9563
138.8	12.8428	138.8	17.3678	138.8	19.2718	138.8	0.328319	138.8	10.4132	138.8	19.9564
138.9	12.8046	138.9	17.3354	138.9	19.2568	138.9	0.328196	138.9	10.4119	138.9	19.9565
139	12.7664	139	17.3027	139	19.2416	139	0.328073	139	10.4106	139	19.9566
139.1	12.7282	139.1	17.2699	139.1	19.2261	139.1	0.327951	139.1	10.4093	139.1	19.9567
139.2	12.6901	139.2	17.237	139.2	19.2105	139.2	0.32783	139.2	10.408	139.2	19.9568
139.3	12.6521	139.3	17.2038	139.3	19.1946	139.3	0.32771	139.3	10.4067	139.3	19.9568
139.4	12.614	139.4	17.1705	139.4	19.1785	139.4	0.32759	139.4	10.4054	139.4	19.9569
139.5	12.5761	139.5	17.1371	139.5	19.1621	139.5	0.32747	139.5	10.4041	139.5	19.957
139.6	12.5382	139.6	17.1034	139.6	19.1455	139.6	0.327351	139.6	10.4028	139.6	19.9571
139.7	12.5003	139.7	17.0697	139.7	19.1287	139.7	0.327233	139.7	10.4016	139.7	19.9572
139.8	12.4625	139.8	17.0357	139.8	19.1116	139.8	0.327116	139.8	10.4003	139.8	19.9573
139.9	12.4248	139.9	17.0017	139.9	19.0944	139.9	0.326999	139.9	10.399	139.9	19.9574
140	12.3871	140	16.9674	140	19.0768	140	0.326882	140	10.3978	140	19.9575
140.1	12.3495	140.1	16.9331	140.1	19.0591	140.1	0.326766	140.1	10.3965	140.1	19.9576
140.2	12.3119	140.2	16.8985	140.2	19.0411	140.2	0.326651	140.2	10.3953	140.2	19.9577
140.3	12.2744	140.3	16.8639	140.3	19.0228	140.3	0.326536	140.3	10.394	140.3	19.9577
140.4	12.237	140.4	16.8291	140.4	19.0044	140.4	0.326422	140.4	10.3928	140.4	19.9578
140.5	12.1996	140.5	16.7941	140.5	18.9857	140.5	0.326309	140.5	10.3916	140.5	19.9579
140.6	12.1623	140.6	16.759	140.6	18.9667	140.6	0.326196	140.6	10.3903	140.6	19.958
140.7	12.125	140.7	16.7238	140.7	18.9475	140.7	0.326083	140.7	10.3891	140.7	19.9581
140.8	12.0878	140.8	16.6885	140.8	18.9281	140.8	0.325971	140.8	10.3879	140.8	19.9582
140.9	12.0507	140.9	16.653	140.9	18.9084	140.9	0.32586	140.9	10.3867	140.9	19.9583
141	12.0136	141	16.6174	141	18.8885	141	0.325749	141	10.3855	141	19.9583
141.1	11.9766	141.1	16.5817	141.1	18.8684	141.1	0.325639	141.1	10.3843	141.1	19.9584
141.2	11.9396	141.2	16.5458	141.2	18.848	141.2	0.325529	141.2	10.3831	141.2	19.9585
141.3	11.9027	141.3	16.5098	141.3	18.8274	141.3	0.32542	141.3	10.3819	141.3	19.9586
141.4	11.8659	141.4	16.4737	141.4	18.8065	141.4	0.325312	141.4	10.3807	141.4	19.9587
141.5	11.8292	141.5	16.4375	141.5	18.7854	141.5	0.325204	141.5	10.3795	141.5	19.9588
141.6	11.7925	141.6	16.4012	141.6	18.764	141.6	0.325096	141.6	10.3783	141.6	19.9588
141.7	11.7559	141.7	16.3648	141.7	18.7424	141.7	0.324989	141.7	10.3771	141.7	19.9589
141.8	11.7194	141.8	16.3282	141.8	18.7206	141.8	0.324883	141.8	10.376	141.8	19.959
141.9	11.6829	141.9	16.2916	141.9	18.6986	141.9	0.324777	141.9	10.3748	141.9	19.9591
142	11.6465	142	16.2549	142	18.6763	142	0.324671	142	10.3736	142	19.9592
142.1	11.6102	142.1	16.218	142.1	18.6537	142.1	0.324567	142.1	10.3725	142.1	19.9592
142.2	11.5739	142.2	16.181	142.2	18.6309	142.2	0.324462	142.2	10.3713	142.2	19.9593
142.3	11.5378	142.3	16.144	142.3	18.6079	142.3	0.324359	142.3	10.3702	142.3	19.9594
142.4	11.5016	142.4	16.1069	142.4	18.5847	142.4	0.324255	142.4	10.369	142.4	19.9595
142.5	11.4656	142.5	16.0696	142.5	18.5612	142.5	0.324153	142.5	10.3679	142.5	19.9596
142.6	11.4297	142.6	16.0323	142.6	18.5374	142.6	0.32405	142.6	10.3668	142.6	19.9596
142.7	11.3938	142.7	15.9949	142.7	18.5135	142.7	0.323949	142.7	10.3656	142.7	19.9597
142.8	11.358	142.8	15.9574	142.8	18.4893	142.8	0.323847	142.8	10.3645	142.8	19.9598
142.9	11.3222	142.9	15.9198	142.9	18.4649	142.9	0.323747	142.9	10.3634	142.9	19.9599
143	11.2866	143	15.8821	143	18.4402	143	0.323646	143	10.3623	143	19.9599
143.1	11.251	143.1	15.8444	143.1	18.4153	143.1	0.323547	143.1	10.3611	143.1	19.96
143.2	11.2155	143.2	15.8065	143.2	18.3902	143.2	0.323447	143.2	10.36	143.2	19.9601
143.3	11.18	143.3	15.7686	143.3	18.3648	143.3	0.323349	143.3	10.3589	143.3	19.9602
143.4	11.1447	143.4	15.7306	143.4	18.3392	143.4	0.32325	143.4	10.3578	143.4	19.9602
143.5	11.1094	143.5	15.6926	143.5	18.3134	143.5	0.323153	143.5	10.3567	143.5	19.9603
143.6	11.0742	143.6	15.6545	143.6	18.2874	143.6	0.323055	143.6	10.3556	143.6	19.9604
143.7	11.0391	143.7	15.6163	143.7	18.2611	143.7	0.322959	143.7	10.3546	143.7	19.9605
143.8	11.0041	143.8	15.578	143.8	18.2346	143.8	0.322862	143.8	10.3535	143.8	19.9605
143.9	10.9691	143.9	15.5397	143.9	18.2079	143.9	0.322767	143.9	10.3524	143.9	19.9606
144	10.9342	144	15.5014	144	18.181	144	0.322671	144	10.3513	144	19.9607
144.1	10.8995	144.1	15.4629	144.1	18.1538	144.1	0.322576	144.1	10.3503	144.1	19.9607
144.2	10.8647	144.2	15.4244	144.2	18.1264	144.2	0.322482	144.2	10.3492	144.2	19.9608
144.3	10.8301	144.3	15.3859	144.3	18.0988	144.3	0.322388	144.3	10.3481	144.3	19.9609
144.4	10.7956	144.4	15.3473	144.4	18.071	144.4	0.322295	144.4	10.3471	144.4	19.961
144.5	10.7611	144.5	15.3087	144.5	18.043	144.5	0.322202	144.5	10.346	144.5	19.961
144.6	10.7267	144.6	15.27	144.6	18.0147	144.6	0.322109	144.6	10.345	144.6	19.9611
144.7	10.6924	144.7	15.2312	144.7	17.9863	144.7	0.322017	144.7	10.3439	144.7	19.9612
144.8	10.6582	144.8	15.1925	144.8	17.9576	144.8	0.321926	144.8	10.3429	144.8	19.9612
144.9	10.6241	144.9	15.1536	144.9	17.9287	144.9	0.321835	144.9	10.3419	144.9	19.9613
145	10.59	145	15.1148	145	17.8997	145	0.321744	145	10.3408	145	19.9614
145.1	10.556	145.1	15.0759	145.1	17.8704	145.1	0.321654	145.1	10.3398	145.1	19.9614
145.2	10.5222	145.2	15.0369	145.2	17.8409	145.2	0.321564	145.2	10.3388	145.2	19.9615
145.3	10.4884	145.3	14.998	145.3	17.8112	145.3	0.321475	145.3	10.3378	145.3	19.9616
145.4	10.4546	145.4	14.959	145.4	17.7813	145.4	0.321386	145.4	10.3367	145.4	19.9617
145.5	10.421	145.5	14.9199	145.5	17.7512	145.5	0.321297	145.5	10.3357	145.5	19.9617
145.6	10.3875	145.6	14.8809	145.6	17.7209	145.6	0.321209	145.6	10.3347	145.6	19.9618
145.7	10.354	145.7	14.8418	145.7	17.6904	145.7	0.321122	145.7	10.3337	145.7	19.9619
145.8	10.3207	145.8	14.8027	145.8	17.6597	145.8	0.321035	145.8	10.3327	145.8	19.9619
145.9	10.2874	145.9	14.7635	145.9	17.6288	145.9	0.320948	145.9	10.3317	145.9	19.962
146	10.2542	146	14.7244	146	17.5978	146	0.320862	146	10.3307	146	19.962
146.1	10.2211	146.1	14.6852	146.1	17.5665	146.1	0.320776	146.1	10.3297	146.1	19.9621
146.2	10.188	146.2	14.646	146.2	17.5351	146.2	0.320691	146.2	10.3288	146.2	19.9622
146.3	10.1551	146.3	14.6068	146.3	17.5034	146.3	0.320606	146.3	10.3278	146.3	19.9622
146.4	10.1223	146.4	14.5675	146.4	17.4716	146.4	0.320521	146.4	10.3268	146.4	19.9623
146.5	10.0895	146.5	14.5283	146.5	17.4397	146.5	0.320437	146.5	10.3258	146.5	19.9624
146.6	10.0568	146.6	14.489	146.6	17.4075	146.6	0.320354	146.6	10.3249	146.6	19.9624
146.7	10.0242	146.7	14.4498	146.7	17.3752	146.7	0.32027	146.7	10.3239	146.7	19.9625
146.8	9.99173	146.8	14.4105	146.8	17.3426	146.8	0.320188	146.8	10.3229	146.8	19.9626
146.9	9.95932	146.9	14.3712	146.9	17.31	146.9	0.320105	146.9	10.322	146.9	19.9626
147	9.927	147	14.3319	147	17.2771	147	0.320023	147	10.321	147	19.9627
147.1	9.89476	147.1	14.2927	147.1	17.2441	147.1	0.319942	147.1	10.3201	147.1	19.9627
147.2	9.86262	147.2	14.2534	147.2	17.2109	147.2	0.31986	147.2	10.3191	147.2	19.9628
147.3	9.83056	147.3	14.2141	147.3	17.1775	147.3	0.31978	147.3	10.3182	147.3	19.9629
147.4	9.7986	147.4	14.1748	147.4	17.144	147.4	0.319699	147.4	10.3173	147.4	19.9629
147.5	9.76672	147.5	14.1355	147.5	17.1104	147.5	0.319619	147.5	10.3163	147.5	19.963
147.6	9.73493	147.6	14.0963	147.6	17.0765	147.6	0.31954	147.6	10.3154	147.6	19.9631
147.7	9.70323	147.7	14.057	147.7	17.0426	147.7	0.319461	147.7	10.3145	147.7	19.9631
147.8	9.67162	147.8	14.0177	147.8	17.0084	147.8	0.319382	147.8	10.3135	147.8	19.9632
147.9	9.6401	147.9	13.9785	147.9	16.9741	147.9	0.319304	147.9	10.3126	147.9	19.9632
148	9.60867	148	13.9393	148	16.9397	148	0.319226	148	10.3117	148	19.9633
148.1	9.57733	148.1	13.9	148.1	16.9051	148.1	0.319148	148.1	10.3108	148.1	19.9633
148.2	9.54608	148.2	13.8608	148.2	16.8704	148.2	0.319071	148.2	10.3099	148.2	19.9634
148.3	9.51492	148.3	13.8216	148.3	16.8356	148.3	0.318994	148.3	10.309	148.3	19.9635
148.4	9.48385	148.4	13.7825	148.4	16.8006	148.4	0.318918	148.4	10.3081	148.4	19.9635
148.5	9.45287	148.5	13.7433	148.5	16.7654	148.5	0.318842	148.5	10.3072	148.5	19.9636
148.6	9.42198	148.6	13.7042	148.6	16.7302	148.6	0.318766	148.6	10.3063	148.6	19.9636
148.7	9.39118	148.7	13.665	148.7	16.6948	148.7	0.318691	148.7	10.3054	148.7	19.9637
148.8	9.36047	148.8	13.6259	148.8	16.6592	148.8	0.318616	148.8	10.3045	148.8	19.9638
148.9	9.32984	148.9	13.5869	148.9	16.6236	148.9	0.318541	148.9	10.3036	148.9	19.9638
149	9.29932	149	13.5478	149	16.5878	149	0.318467	149	10.3027	149	19.9639
149.1	9.26888	149.1	13.5088	149.1	16.5519	149.1	0.318393	149.1	10.3019	149.1	19.9639
149.2	9.23853	149.2	13.4698	149.2	16.5159	149.2	0.31832	149.2	10.301	149.2	19.964
149.3	9.20827	149.3	13.4309	149.3	16.4797	149.3	0.318247	149.3	10.3001	149.3	19.964
149.4	9.1781	149.4	13.3919	149.4	16.4435	149.4	0.318174	149.4	10.2993	149.4	19.9641
149.5	9.14802	149.5	13.353	149.5	16.4071	149.5	0.318102	149.5	10.2984	149.5	19.9641
149.6	9.11804	149.6	13.3141	149.6	16.3706	149.6	0.31803	149.6	10.2975	149.6	19.9642
149.7	9.08814	149.7	13.2753	149.7	16.334	149.7	0.317958	149.7	10.2967	149.7	19.9642
149.8	9.05834	149.8	13.2365	149.8	16.2973	149.8	0.317887	149.8	10.2958	149.8	19.9643
149.9	9.02862	149.9	13.1977	149.9	16.2605	149.9	0.317816	149.9	10.295	149.9	19.9644
150	8.999	150	13.159	150	16.2236	150	0.317746	150	10.2941	150	19.9644
150.1	8.96946	150.1	13.1203	150.1	16.1866	150.1	0.317676	150.1	10.2933	150.1	19.9645
150.2	8.94002	150.2	13.0817	150.2	16.1495	150.2	0.317606	150.2	10.2925	150.2	19.9645
150.3	8.91067	150.3	13.0431	150.3	16.1123	150.3	0.317536	150.3	10.2916	150.3	19.9646
150.4	8.8814	150.4	13.0045	150.4	16.075	150.4	0.317467	150.4	10.2908	150.4	19.9646
150.5	8.85223	150.5	12.966	150.5	16.0377	150.5	0.317398	150.5	10.29	150.5	19.9647
150.6	8.82315	150.6	12.9275	150.6	16.0002	150.6	0.31733	150.6	10.2891	150.6	19.9647
150.7	8.79416	150.7	12.8891	150.7	15.9626	150.7	0.317262	150.7	10.2883	150.7	19.9648
150.8	8.76526	150.8	12.8507	150.8	15.925	150.8	0.317194	150.8	10.2875	150.8	19.9648
150.9	8.73645	150.9	12.8123	150.9	15.8873	150.9	0.317127	150.9	10.2867	150.9	19.9649
151	8.70773	151	12.774	151	15.8495	151	0.31706	151	10.2859	151	19.9649
151.1	8.67911	151.1	12.7358	151.1	15.8116	151.1	0.316993	151.1	10.2851	151.1	19.965
151.2	8.65057	151.2	12.6976	151.2	15.7736	151.2	0.316927	151.2	10.2843	151.2	19.965
151.3	8.62212	151.3	12.6594	151.3	15.7356	151.3	0.316861	151.3	10.2835	151.3	19.9651
151.4	8.59376	151.4	12.6213	151.4	15.6975	151.4	0.316795	151.4	10.2827	151.4	19.9651
151.5	8.5655	151.5	12.5833	151.5	15.6594	151.5	0.316729	151.5	10.2819	151.5	19.9652
151.6	8.53732	151.6	12.5453	151.6	15.6211	151.6	0.316664	151.6	10.2811	151.6	19.9652
151.7	8.50923	151.7	12.5074	151.7	15.5828	151.7	0.3166	151.7	10.2803	151.7	19.9653
151.8	8.48123	151.8	12.4695	151.8	15.5445	151.8	0.316535	151.8	10.2795	151.8	19.9653
151.9	8.45333	151.9	12.4317	151.9	15.506	151.9	0.316471	151.9	10.2787	151.9	19.9654
152	8.42551	152	12.3939	152	15.4676	152	0.316407	152	10.2779	152	19.9654
152.1	8.39778	152.1	12.3562	152.1	15.429	152.1	0.316344	152.1	10.2772	152.1	19.9655
152.2	8.37015	152.2	12.3185	152.2	15.3904	152.2	0.316281	152.2	10.2764	152.2	19.9655
152.3	8.3426	152.3	12.2809	152.3	15.3518	152.3	0.316218	152.3	10.2756	152.3	19.9656
152.4	8.31514	152.4	12.2434	152.4	15.3131	152.4	0.316155	152.4	10.2749	152.4	19.9656
152.5	8.28777	152.5	12.2059	152.5	15.2744	152.5	0.316093	152.5	10.2741	152.5	19.9657
152.6	8.26049	152.6	12.1685	152.6	15.2356	152.6	0.316031	152.6	10.2733	152.6	19.9657
152.7	8.2333	152.7	12.1312	152.7	15.1968	152.7	0.31597	152.7	10.2726	152.7	19.9658
152.8	8.2062	152.8	12.0939	152.8	15.1579	152.8	0.315909	152.8	10.2718	152.8	19.9658
152.9	8.17919	152.9	12.0567	152.9	15.119	152.9	0.315848	152.9	10.2711	152.9	19.9658
153	8.15227	153	12.0195	153	15.08	153	0.315787	153	10.2703	153	19.9659
153.1	8.12543	153.1	11.9824	153.1	15.041	153.1	0.315727	153.1	10.2696	153.1	19.9659
153.2	8.09869	153.2	11.9454	153.2	15.002	153.2	0.315667	153.2	10.2688	153.2	19.966
153.3	8.07203	153.3	11.9084	153.3	14.963	153.3	0.315607	153.3	10.2681	153.3	19.966
153.4	8.04547	153.4	11.8716	153.4	14.9239	153.4	0.315547	153.4	10.2674	153.4	19.9661
153.5	8.01899	153.5	11.8347	153.5	14.8848	153.5	0.315488	153.5	10.2666	153.5	19.9661
153.6	7.9926	153.6	11.798	153.6	14.8456	153.6	0.315429	153.6	10.2659	153.6	19.9662
153.7	7.9663	153.7	11.7613	153.7	14.8065	153.7	0.315371	153.7	10.2652	153.7	19.9662
153.8	7.94008	153.8	11.7247	153.8	14.7673	153.8	0.315313	153.8	10.2645	153.8	19.9662
153.9	7.91396	153.9	11.6881	153.9	14.7281	153.9	0.315255	153.9	10.2637	153.9	19.9663
154	7.88792	154	11.6517	154	14.6889	154	0.315197	154	10.263	154	19.9663
154.1	7.86197	154.1	11.6153	154.1	14.6496	154.1	0.31514	154.1	10.2623	154.1	19.9664
154.2	7.83611	154.2	11.5789	154.2	14.6104	154.2	0.315083	154.2	10.2616	154.2	19.9664
154.3	7.81033	154.3	11.5427	154.3	14.5711	154.3	0.315026	154.3	10.2609	154.3	19.9665
154.4	7.78465	154.4	11.5065	154.4	14.5318	154.4	0.314969	154.4	10.2602	154.4	19.9665
154.5	7.75905	154.5	11.4704	154.5	14.4925	154.5	0.314913	154.5	10.2595	154.5	19.9665
154.6	7.73353	154.6	11.4344	154.6	14.4532	154.6	0.314857	154.6	10.2588	154.6	19.9666
154.7	7.70811	154.7	11.3984	154.7	14.4139	154.7	0.314801	154.7	10.2581	154.7	19.9666
154.8	7.68277	154.8	11.3625	154.8	14.3746	154.8	0.314746	154.8	10.2574	154.8	19.9667
154.9	7.65752	154.9	11.3267	154.9	14.3352	154.9	0.314691	154.9	10.2567	154.9	19.9667
155	7.63235	155	11.291	155	14.2959	155	0.314636	155	10.256	155	19.9668
155.1	7.60728	155.1	11.2553	155.1	14.2566	155.1	0.314581	155.1	10.2553	155.1	19.9668
155.2	7.58228	155.2	11.2198	155.2	14.2173	155.2	0.314527	155.2	10.2546	155.2	19.9668
155.3	7.55738	155.3	11.1843	155.3	14.1779	155.3	0.314473	155.3	10.2539	155.3	19.9669
155.4	7.53256	155.4	11.1488	155.4	14.1386	155.4	0.314419	155.4	10.2533	155.4	19.9669
155.5	7.50782	155.5	11.1135	155.5	14.0993	155.5	0.314366	155.5	10.2526	155.5	19.967
155.6	7.48318	155.6	11.0782	155.6	14.06	155.6	0.314313	155.6	10.2519	155.6	19.967
155.7	7.45861	155.7	11.0431	155.7	14.0207	155.7	0.31426	155.7	10.2512	155.7	19.967
155.8	7.43414	155.8	11.008	155.8	13.9814	155.8	0.314207	155.8	10.2506	155.8	19.9671
155.9	7.40974	155.9	10.9729	155.9	13.9421	155.9	0.314155	155.9	10.2499	155.9	19.9671
156	7.38544	156	10.938	156	13.9029	156	0.314102	156	10.2492	156	19.9672
156.1	7.36122	156.1	10.9031	156.1	13.8636	156.1	0.31405	156.1	10.2486	156.1	19.9672
156.2	7.33708	156.2	10.8684	156.2	13.8244	156.2	0.313999	156.2	10.2479	156.2	19.9672
156.3	7.31303	156.3	10.8337	156.3	13.7852	156.3	0.313947	156.3	10.2473	156.3	19.9673
156.4	7.28906	156.4	10.7991	156.4	13.746	156.4	0.313896	156.4	10.2466	156.4	19.9673
156.5	7.26518	156.5	10.7645	156.5	13.7068	156.5	0.313845	156.5	10.246	156.5	19.9674
156.6	7.24138	156.6	10.7301	156.6	13.6676	156.6	0.313795	156.6	10.2453	156.6	19.9674
156.7	7.21766	156.7	10.6957	156.7	13.6285	156.7	0.313744	156.7	10.2447	156.7	19.9674
156.8	7.19403	156.8	10.6614	156.8	13.5894	156.8	0.313694	156.8	10.244	156.8	19.9675
156.9	7.17048	156.9	10.6272	156.9	13.5503	156.9	0.313645	156.9	10.2434	156.9	19.9675
157	7.14702	157	10.5931	157	13.5112	157	0.313595	157	10.2428	157	19.9675
157.1	7.12364	157.1	10.5591	157.1	13.4722	157.1	0.313546	157.1	10.2421	157.1	19.9676
157.2	7.10034	157.2	10.5252	157.2	13.4332	157.2	0.313496	157.2	10.2415	157.2	19.9676
157.3	7.07713	157.3	10.4913	157.3	13.3942	157.3	0.313448	157.3	10.2409	157.3	19.9677
157.4	7.05399	157.4	10.4575	157.4	13.3553	157.4	0.313399	157.4	10.2402	157.4	19.9677
157.5	7.03094	157.5	10.4238	157.5	13.3164	157.5	0.313351	157.5	10.2396	157.5	19.9677
157.6	7.00798	157.6	10.3902	157.6	13.2775	157.6	0.313302	157.6	10.239	157.6	19.9678
157.7	6.98509	157.7	10.3567	157.7	13.2387	157.7	0.313255	157.7	10.2384	157.7	19.9678
157.8	6.96229	157.8	10.3233	157.8	13.1999	157.8	0.313207	157.8	10.2378	157.8	19.9678
157.9	6.93957	157.9	10.29	157.9	13.1611	157.9	0.313159	157.9	10.2372	157.9	19.9679
158	6.91693	158	10.2567	158	13.1224	158	0.313112	158	10.2365	158	19.9679
158.1	6.89437	158.1	10.2235	158.1	13.0837	158.1	0.313065	158.1	10.2359	158.1	19.9679
158.2	6.8719	158.2	10.1905	158.2	13.0451	158.2	0.313019	158.2	10.2353	158.2	19.968
158.3	6.8495	158.3	10.1575	158.3	13.0064	158.3	0.312972	158.3	10.2347	158.3	19.968
158.4	6.82719	158.4	10.1246	158.4	12.9679	158.4	0.312926	158.4	10.2341	158.4	19.968
158.5	6.80496	158.5	10.0917	158.5	12.9294	158.5	0.31288	158.5	10.2335	158.5	19.9681
158.6	6.7828	158.6	10.059	158.6	12.8909	158.6	0.312834	158.6	10.2329	158.6	19.9681
158.7	6.76073	158.7	10.0264	158.7	12.8525	158.7	0.312789	158.7	10.2323	158.7	19.9681
158.8	6.73874	158.8	9.99383	158.8	12.8141	158.8	0.312743	158.8	10.2318	158.8	19.9682
158.9	6.71683	158.9	9.96136	158.9	12.7758	158.9	0.312698	158.9	10.2312	158.9	19.9682
159	6.695	159	9.92899	159	12.7375	159	0.312653	159	10.2306	159	19.9683
159.1	6.67324	159.1	9.8967	159.1	12.6992	159.1	0.312609	159.1	10.23	159.1	19.9683
159.2	6.65157	159.2	9.86451	159.2	12.6611	159.2	0.312564	159.2	10.2294	159.2	19.9683
159.3	6.62998	159.3	9.8324	159.3	12.6229	159.3	0.31252	159.3	10.2288	159.3	19.9684
159.4	6.60846	159.4	9.80038	159.4	12.5849	159.4	0.312476	159.4	10.2283	159.4	19.9684
159.5	6.58703	159.5	9.76845	159.5	12.5468	159.5	0.312432	159.5	10.2277	159.5	19.9684
159.6	6.56567	159.6	9.73662	159.6	12.5089	159.6	0.312389	159.6	10.2271	159.6	19.9685
159.7	6.54439	159.7	9.70487	159.7	12.471	159.7	0.312345	159.7	10.2265	159.7	19.9685
159.8	6.52319	159.8	9.67321	159.8	12.4331	159.8	0.312302	159.8	10.226	159.8	19.9685
159.9	6.50207	159.9	9.64164	159.9	12.3953	159.9	0.312259	159.9	10.2254	159.9	19.9685
160	6.48102	160	9.61016	160	12.3576	160	0.312217	160	10.2249	160	19.9686
160.1	6.46006	160.1	9.57877	160.1	12.3199	160.1	0.312174	160.1	10.2243	160.1	19.9686
160.2	6.43917	160.2	9.54747	160.2	12.2823	160.2	0.312132	160.2	10.2237	160.2	19.9686
160.3	6.41836	160.3	9.51626	160.3	12.2447	160.3	0.31209	160.3	10.2232	160.3	19.9687
160.4	6.39762	160.4	9.48515	160.4	12.2072	160.4	0.312048	160.4	10.2226	160.4	19.9687
160.5	6.37696	160.5	9.45412	160.5	12.1697	160.5	0.312006	160.5	10.2221	160.5	19.9687
160.6	6.35638	160.6	9.42318	160.6	12.1324	160.6	0.311965	160.6	10.2215	160.6	19.9688
160.7	6.33588	160.7	9.39234	160.7	12.0951	160.7	0.311924	160.7	10.221	160.7	19.9688
160.8	6.31545	160.8	9.36158	160.8	12.0578	160.8	0.311883	160.8	10.2204	160.8	19.9688
160.9	6.2951	160.9	9.33092	160.9	12.0206	160.9	0.311842	160.9	10.2199	160.9	19.9689
161	6.27482	161	9.30034	161	11.9835	161	0.311801	161	10.2194	161	19.9689
161.1	6.25462	161.1	9.26986	161.1	11.9464	161.1	0.311761	161.1	10.2188	161.1	19.9689
161.2	6.2345	161.2	9.23947	161.2	11.9095	161.2	0.311721	161.2	10.2183	161.2	19.969
161.3	6.21445	161.3	9.20916	161.3	11.8725	161.3	0.311681	161.3	10.2178	161.3	19.969
161.4	6.19447	161.4	9.17895	161.4	11.8357	161.4	0.311641	161.4	10.2172	161.4	19.969
161.5	6.17457	161.5	9.14883	161.5	11.7989	161.5	0.311601	161.5	10.2167	161.5	19.969
161.6	6.15474	161.6	9.1188	161.6	11.7622	161.6	0.311562	161.6	10.2162	161.6	19.9691
161.7	6.13499	161.7	9.08887	161.7	11.7256	161.7	0.311523	161.7	10.2156	161.7	19.9691
161.8	6.11532	161.8	9.05902	161.8	11.689	161.8	0.311484	161.8	10.2151	161.8	19.9691
161.9	6.09571	161.9	9.02926	161.9	11.6525	161.9	0.311445	161.9	10.2146	161.9	19.9692
162	6.07619	162	8.9996	162	11.6161	162	0.311406	162	10.2141	162	19.9692
162.1	6.05673	162.1	8.97002	162.1	11.5797	162.1	0.311368	162.1	10.2136	162.1	19.9692
162.2	6.03735	162.2	8.94054	162.2	11.5434	162.2	0.31133	162.2	10.2131	162.2	19.9692
162.3	6.01804	162.3	8.91115	162.3	11.5072	162.3	0.311291	162.3	10.2125	162.3	19.9693
162.4	5.9988	162.4	8.88185	162.4	11.4711	162.4	0.311254	162.4	10.212	162.4	19.9693
162.5	5.97964	162.5	8.85263	162.5	11.435	162.5	0.311216	162.5	10.2115	162.5	19.9693
162.6	5.96055	162.6	8.82352	162.6	11.399	162.6	0.311178	162.6	10.211	162.6	19.9694
162.7	5.94153	162.7	8.79449	162.7	11.3631	162.7	0.311141	162.7	10.2105	162.7	19.9694
162.8	5.92259	162.8	8.76555	162.8	11.3273	162.8	0.311104	162.8	10.21	162.8	19.9694
162.9	5.90371	162.9	8.7367	162.9	11.2915	162.9	0.311067	162.9	10.2095	162.9	19.9694
163	5.88491	163	8.70795	163	11.2559	163	0.31103	163	10.209	163	19.9695
163.1	5.86618	163.1	8.67928	163.1	11.2203	163.1	0.310994	163.1	10.2085	163.1	19.9695
163.2	5.84752	163.2	8.6507	163.2	11.1847	163.2	0.310957	163.2	10.208	163.2	19.9695
163.3	5.82893	163.3	8.62222	163.3	11.1493	163.3	0.310921	163.3	10.2075	163.3	19.9696
163.4	5.81042	163.4	8.59383	163.4	11.1139	163.4	0.310885	163.4	10.2071	163.4	19.9696
163.5	5.79197	163.5	8.56552	163.5	11.0787	163.5	0.310849	163.5	10.2066	163.5	19.9696
163.6	5.7736	163.6	8.53731	163.6	11.0434	163.6	0.310814	163.6	10.2061	163.6	19.9696
163.7	5.75529	163.7	8.50919	163.7	11.0083	163.7	0.310778	163.7	10.2056	163.7	19.9697
163.8	5.73705	163.8	8.48116	163.8	10.9733	163.8	0.310743	163.8	10.2051	163.8	19.9697
163.9	5.71889	163.9	8.45322	163.9	10.9383	163.9	0.310708	163.9	10.2046	163.9	19.9697
164	5.70079	164	8.42536	164	10.9034	164	0.310673	164	10.2042	164	19.9697
164.1	5.68277	164.1	8.3976	164.1	10.8686	164.1	0.310638	164.1	10.2037	164.1	19.9698
164.2	5.66481	164.2	8.36993	164.2	10.8339	164.2	0.310604	164.2	10.2032	164.2	19.9698
164.3	5.64692	164.3	8.34235	164.3	10.7993	164.3	0.310569	164.3	10.2028	164.3	19.9698
164.4	5.6291	164.4	8.31486	164.4	10.7647	164.4	0.310535	164.4	10.2023	164.4	19.9698
164.5	5.61135	164.5	8.28746	164.5	10.7303	164.5	0.310501	164.5	10.2018	164.5	19.9699
164.6	5.59367	164.6	8.26015	164.6	10.6959	164.6	0.310467	164.6	10.2014	164.6	19.9699
164.7	5.57605	164.7	8.23292	164.7	10.6616	164.7	0.310433	164.7	10.2009	164.7	19.9699
164.8	5.55851	164.8	8.20579	164.8	10.6274	164.8	0.3104	164.8	10.2004	164.8	19.9699
164.9	5.54103	164.9	8.17875	164.9	10.5932	164.9	0.310366	164.9	10.2	164.9	19.97
165	5.52362	165	8.1518	165	10.5592	165	0.310333	165	10.1995	165	19.97
165.1	5.50628	165.1	8.12493	165.1	10.5252	165.1	0.3103	165.1	10.1991	165.1	19.97
165.2	5.489	165.2	8.09816	165.2	10.4913	165.2	0.310267	165.2	10.1986	165.2	19.97
165.3	5.47179	165.3	8.07147	165.3	10.4575	165.3	0.310234	165.3	10.1982	165.3	19.9701
165.4	5.45465	165.4	8.04487	165.4	10.4238	165.4	0.310201	165.4	10.1977	165.4	19.9701
165.5	5.43757	165.5	8.01836	165.5	10.3902	165.5	0.310169	165.5	10.1973	165.5	19.9701
165.6	5.42056	165.6	7.99194	165.6	10.3567	165.6	0.310137	165.6	10.1968	165.6	19.9701
165.7	5.40362	165.7	7.96561	165.7	10.3232	165.7	0.310105	165.7	10.1964	165.7	19.9702
165.8	5.38674	165.8	7.93937	165.8	10.2899	165.8	0.310073	165.8	10.1959	165.8	19.9702
165.9	5.36993	165.9	7.91322	165.9	10.2566	165.9	0.310041	165.9	10.1955	165.9	19.9702
166	5.35318	166	7.88715	166	10.2234	166	0.310009	166	10.195	166	19.9702
166.1	5.3365	166.1	7.86117	166.1	10.1903	166.1	0.309978	166.1	10.1946	166.1	19.9703
166.2	5.31988	166.2	7.83528	166.2	10.1573	166.2	0.309947	166.2	10.1942	166.2	19.9703
166.3	5.30333	166.3	7.80948	166.3	10.1244	166.3	0.309915	166.3	10.1937	166.3	19.9703
166.4	5.28685	166.4	7.78377	166.4	10.0915	166.4	0.309884	166.4	10.1933	166.4	19.9703
166.5	5.27042	166.5	7.75814	166.5	10.0588	166.5	0.309854	166.5	10.1929	166.5	19.9704
166.6	5.25406	166.6	7.7326	166.6	10.0261	166.6	0.309823	166.6	10.1924	166.6	19.9704
166.7	5.23777	166.7	7.70715	166.7	9.99357	166.7	0.309792	166.7	10.192	166.7	19.9704
166.8	5.22154	166.8	7.68178	166.8	9.96109	166.8	0.309762	166.8	10.1916	166.8	19.9704
166.9	5.20537	166.9	7.65651	166.9	9.92869	166.9	0.309732	166.9	10.1912	166.9	19.9704
167	5.18927	167	7.63132	167	9.89639	167	0.309702	167	10.1908	167	19.9705
167.1	5.17323	167.1	7.60621	167.1	9.86418	167.1	0.309672	167.1	10.1903	167.1	19.9705
167.2	5.15725	167.2	7.58119	167.2	9.83205	167.2	0.309642	167.2	10.1899	167.2	19.9705
167.3	5.14134	167.3	7.55626	167.3	9.80002	167.3	0.309612	167.3	10.1895	167.3	19.9705
167.4	5.12549	167.4	7.53142	167.4	9.76807	167.4	0.309583	167.4	10.1891	167.4	19.9706
167.5	5.1097	167.5	7.50666	167.5	9.73622	167.5	0.309553	167.5	10.1887	167.5	19.9706
167.6	5.09397	167.6	7.48199	167.6	9.70445	167.6	0.309524	167.6	10.1883	167.6	19.9706
167.7	5.07831	167.7	7.4574	167.7	9.67278	167.7	0.309495	167.7	10.1879	167.7	19.9706
167.8	5.0627	167.8	7.4329	167.8	9.64119	167.8	0.309466	167.8	10.1875	167.8	19.9706
167.9	5.04716	167.9	7.40849	167.9	9.6097	167.9	0.309437	167.9	10.187	167.9	19.9707
168	5.03168	168	7.38416	168	9.57829	168	0.309409	168	10.1866	168	19.9707
168.1	5.01626	168.1	7.35991	168.1	9.54698	168.1	0.30938	168.1	10.1862	168.1	19.9707
168.2	5.0009	168.2	7.33575	168.2	9.51575	168.2	0.309352	168.2	10.1858	168.2	19.9707
168.3	4.9856	168.3	7.31168	168.3	9.48462	168.3	0.309324	168.3	10.1854	168.3	19.9707
168.4	4.97037	168.4	7.28769	168.4	9.45358	168.4	0.309296	168.4	10.185	168.4	19.9708
168.5	4.95519	168.5	7.26378	168.5	9.42263	168.5	0.309268	168.5	10.1847	168.5	19.9708
168.6	4.94007	168.6	7.23996	168.6	9.39176	168.6	0.30924	168.6	10.1843	168.6	19.9708
168.7	4.92502	168.7	7.21622	168.7	9.36099	168.7	0.309212	168.7	10.1839	168.7	19.9708
168.8	4.91002	168.8	7.19257	168.8	9.33031	168.8	0.309185	168.8	10.1835	168.8	19.9709
168.9	4.89508	168.9	7.169	168.9	9.29972	168.9	0.309157	168.9	10.1831	168.9	19.9709
169	4.8802	169	7.14552	169	9.26923	169	0.30913	169	10.1827	169	19.9709
169.1	4.86539	169.1	7.12212	169.1	9.23882	169.1	0.309103	169.1	10.1823	169.1	19.9709
169.2	4.85063	169.2	7.0988	169.2	9.2085	169.2	0.309076	169.2	10.1819	169.2	19.9709
169.3	4.83592	169.3	7.07556	169.3	9.17828	169.3	0.309049	169.3	10.1815	169.3	19.971
169.4	4.82128	169.4	7.05241	169.4	9.14815	169.4	0.309023	169.4	10.1812	169.4	19.971
169.5	4.8067	169.5	7.02934	169.5	9.1181	169.5	0.308996	169.5	10.1808	169.5	19.971
169.6	4.79217	169.6	7.00635	169.6	9.08815	169.6	0.30897	169.6	10.1804	169.6	19.971
169.7	4.7777	169.7	6.98345	169.7	9.05829	169.7	0.308943	169.7	10.18	169.7	19.971
169.8	4.76329	169.8	6.96063	169.8	9.02852	169.8	0.308917	169.8	10.1797	169.8	19.9711
169.9	4.74894	169.9	6.93789	169.9	8.99884	169.9	0.308891	169.9	10.1793	169.9	19.9711
170	4.73464	170	6.91523	170	8.96926	170	0.308865	170	10.1789	170	19.9711
170.1	4.7204	170.1	6.89266	170.1	8.93976	170.1	0.308839	170.1	10.1785	170.1	19.9711
170.2	4.70622	170.2	6.87016	170.2	8.91035	170.2	0.308814	170.2	10.1782	170.2	19.9711
170.3	4.6921	170.3	6.84775	170.3	8.88104	170.3	0.308788	170.3	10.1778	170.3	19.9711
170.4	4.67803	170.4	6.82542	170.4	8.85182	170.4	0.308763	170.4	10.1774	170.4	19.9712
170.5	4.66402	170.5	6.80317	170.5	8.82269	170.5	0.308738	170.5	10.1771	170.5	19.9712
170.6	4.65006	170.6	6.781	170.6	8.79364	170.6	0.308713	170.6	10.1767	170.6	19.9712
170.7	4.63616	170.7	6.75891	170.7	8.76469	170.7	0.308687	170.7	10.1764	170.7	19.9712
170.8	4.62231	170.8	6.7369	170.8	8.73584	170.8	0.308663	170.8	10.176	170.8	19.9712
170.9	4.60853	170.9	6.71497	170.9	8.70707	170.9	0.308638	170.9	10.1756	170.9	19.9713
171	4.59479	171	6.69312	171	8.67839	171	0.308613	171	10.1753	171	19.9713
171.1	4.58111	171.1	6.67135	171.1	8.6498	171.1	0.308589	171.1	10.1749	171.1	19.9713
171.2	4.56749	171.2	6.64966	171.2	8.62131	171.2	0.308564	171.2	10.1746	171.2	19.9713
171.3	4.55392	171.3	6.62805	171.3	8.5929	171.3	0.30854	171.3	10.1742	171.3	19.9713
171.4	4.54041	171.4	6.60652	171.4	8.56459	171.4	0.308516	171.4	10.1739	171.4	19.9714
171.5	4.52695	171.5	6.58507	171.5	8.53637	171.5	0.308492	171.5	10.1735	171.5	19.9714
171.6	4.51354	171.6	6.5637	171.6	8.50823	171.6	0.308468	171.6	10.1732	171.6	19.9714
171.7	4.50019	171.7	6.5424	171.7	8.48019	171.7	0.308444	171.7	10.1728	171.7	19.9714
171.8	4.48689	171.8	6.52119	171.8	8.45224	171.8	0.30842	171.8	10.1725	171.8	19.9714
171.9	4.47365	171.9	6.50005	171.9	8.42438	171.9	0.308397	171.9	10.1722	171.9	19.9714
172	4.46046	172	6.47899	172	8.3966	172	0.308373	172	10.1718	172	19.9715
172.1	4.44732	172.1	6.45801	172.1	8.36892	172.1	0.30835	172.1	10.1715	172.1	19.9715
172.2	4.43424	172.2	6.4371	172.2	8.34133	172.2	0.308327	172.2	10.1711	172.2	19.9715
172.3	4.42121	172.3	6.41628	172.3	8.31383	172.3	0.308304	172.3	10.1708	172.3	19.9715
172.4	4.40823	172.4	6.39553	172.4	8.28642	172.4	0.308281	172.4	10.1705	172.4	19.9715
172.5	4.3953	172.5	6.37486	172.5	8.2591	172.5	0.308258	172.5	10.1701	172.5	19.9715
172.6	4.38243	172.6	6.35426	172.6	8.23187	172.6	0.308235	172.6	10.1698	172.6	19.9716
172.7	4.36961	172.7	6.33374	172.7	8.20472	172.7	0.308212	172.7	10.1695	172.7	19.9716
172.8	4.35684	172.8	6.3133	172.8	8.17767	172.8	0.30819	172.8	10.1691	172.8	19.9716
172.9	4.34412	172.9	6.29294	172.9	8.15071	172.9	0.308168	172.9	10.1688	172.9	19.9716
173	4.33145	173	6.27265	173	8.12383	173	0.308145	173	10.1685	173	19.9716
173.1	4.31884	173.1	6.25243	173.1	8.09705	173.1	0.308123	173.1	10.1682	173.1	19.9716
173.2	4.30628	173.2	6.2323	173.2	8.07036	173.2	0.308101	173.2	10.1678	173.2	19.9717
173.3	4.29376	173.3	6.21223	173.3	8.04375	173.3	0.308079	173.3	10.1675	173.3	19.9717
173.4	4.2813	173.4	6.19225	173.4	8.01723	173.4	0.308057	173.4	10.1672	173.4	19.9717
173.5	4.26889	173.5	6.17233	173.5	7.9908	173.5	0.308035	173.5	10.1669	173.5	19.9717
173.6	4.25653	173.6	6.1525	173.6	7.96446	173.6	0.308014	173.6	10.1665	173.6	19.9717
173.7	4.24422	173.7	6.13273	173.7	7.93821	173.7	0.307992	173.7	10.1662	173.7	19.9717
173.8	4.23196	173.8	6.11304	173.8	7.91205	173.8	0.307971	173.8	10.1659	173.8	19.9718
173.9	4.21975	173.9	6.09343	173.9	7.88598	173.9	0.307949	173.9	10.1656	173.9	19.9718
174	4.20759	174	6.07389	174	7.85999	174	0.307928	174	10.1653	174	19.9718
174.1	4.19548	174.1	6.05442	174.1	7.83409	174.1	0.307907	174.1	10.165	174.1	19.9718
174.2	4.18341	174.2	6.03503	174.2	7.80828	174.2	0.307886	174.2	10.1647	174.2	19.9718
174.3	4.1714	174.3	6.01571	174.3	7.78256	174.3	0.307865	174.3	10.1643	174.3	19.9718
174.4	4.15944	174.4	5.99646	174.4	7.75693	174.4	0.307844	174.4	10.164	174.4	19.9719
174.5	4.14752	174.5	5.97729	174.5	7.73138	174.5	0.307824	174.5	10.1637	174.5	19.9719
174.6	4.13566	174.6	5.95819	174.6	7.70592	174.6	0.307803	174.6	10.1634	174.6	19.9719
174.7	4.12384	174.7	5.93916	174.7	7.68055	174.7	0.307783	174.7	10.1631	174.7	19.9719
174.8	4.11207	174.8	5.9202	174.8	7.65526	174.8	0.307762	174.8	10.1628	174.8	19.9719
174.9	4.10035	174.9	5.90132	174.9	7.63006	174.9	0.307742	174.9	10.1625	174.9	19.9719
175	4.08867	175	5.88251	175	7.60495	175	0.307722	175	10.1622	175	19.9719
175.1	4.07705	175.1	5.86377	175.1	7.57993	175.1	0.307702	175.1	10.1619	175.1	19.972
175.2	4.06547	175.2	5.8451	175.2	7.55499	175.2	0.307682	175.2	10.1616	175.2	19.972
175.3	4.05394	175.3	5.8265	175.3	7.53014	175.3	0.307662	175.3	10.1613	175.3	19.972
175.4	4.04246	175.4	5.80797	175.4	7.50537	175.4	0.307642	175.4	10.161	175.4	19.972
175.5	4.03102	175.5	5.78952	175.5	7.48069	175.5	0.307622	175.5	10.1607	175.5	19.972
175.6	4.01963	175.6	5.77113	175.6	7.4561	175.6	0.307603	175.6	10.1604	175.6	19.972
175.7	4.00829	175.7	5.75282	175.7	7.43159	175.7	0.307583	175.7	10.1601	175.7	19.972
175.8	3.99699	175.8	5.73457	175.8	7.40717	175.8	0.307564	175.8	10.1599	175.8	19.9721
175.9	3.98574	175.9	5.7164	175.9	7.38284	175.9	0.307544	175.9	10.1596	175.9	19.9721
176	3.97454	176	5.69829	176	7.35859	176	0.307525	176	10.1593	176	19.9721
176.1	3.96338	176.1	5.68026	176.1	7.33442	176.1	0.307506	176.1	10.159	176.1	19.9721
176.2	3.95227	176.2	5.66229	176.2	7.31034	176.2	0.307487	176.2	10.1587	176.2	19.9721
176.3	3.9412	176.3	5.6444	176.3	7.28634	176.3	0.307468	176.3	10.1584	176.3	19.9721
176.4	3.93018	176.4	5.62657	176.4	7.26243	176.4	0.307449	176.4	10.1581	176.4	19.9721
176.5	3.91921	176.5	5.60881	176.5	7.2386	176.5	0.307431	176.5	10.1579	176.5	19.9722
176.6	3.90827	176.6	5.59112	176.6	7.21486	176.6	0.307412	176.6	10.1576	176.6	19.9722
176.7	3.89739	176.7	5.5735	176.7	7.1912	176.7	0.307393	176.7	10.1573	176.7	19.9722
176.8	3.88655	176.8	5.55594	176.8	7.16763	176.8	0.307375	176.8	10.157	176.8	19.9722
176.9	3.87575	176.9	5.53846	176.9	7.14414	176.9	0.307357	176.9	10.1567	176.9	19.9722
177	3.865	177	5.52104	177	7.12073	177	0.307338	177	10.1565	177	19.9722
177.1	3.85429	177.1	5.50369	177.1	7.09741	177.1	0.30732	177.1	10.1562	177.1	19.9722
177.2	3.84363	177.2	5.48641	177.2	7.07417	177.2	0.307302	177.2	10.1559	177.2	19.9723
177.3	3.83301	177.3	5.46919	177.3	7.05101	177.3	0.307284	177.3	10.1556	177.3	19.9723
177.4	3.82244	177.4	5.45204	177.4	7.02794	177.4	0.307266	177.4	10.1554	177.4	19.9723
177.5	3.81191	177.5	5.43496	177.5	7.00495	177.5	0.307248	177.5	10.1551	177.5	19.9723
177.6	3.80142	177.6	5.41794	177.6	6.98204	177.6	0.307231	177.6	10.1548	177.6	19.9723
177.7	3.79097	177.7	5.40099	177.7	6.95921	177.7	0.307213	177.7	10.1546	177.7	19.9723
177.8	3.78057	177.8	5.38411	177.8	6.93647	177.8	0.307195	177.8	10.1543	177.8	19.9723
177.9	3.77021	177.9	5.36729	177.9	6.9138	177.9	0.307178	177.9	10.154	177.9	19.9723
178	3.7599	178	5.35053	178	6.89122	178	0.307161	178	10.1538	178	19.9724
178.1	3.74963	178.1	5.33385	178.1	6.86872	178.1	0.307143	178.1	10.1535	178.1	19.9724
178.2	3.7394	178.2	5.31722	178.2	6.84631	178.2	0.307126	178.2	10.1532	178.2	19.9724
178.3	3.72921	178.3	5.30067	178.3	6.82397	178.3	0.307109	178.3	10.153	178.3	19.9724
178.4	3.71906	178.4	5.28417	178.4	6.80171	178.4	0.307092	178.4	10.1527	178.4	19.9724
178.5	3.70896	178.5	5.26775	178.5	6.77954	178.5	0.307075	178.5	10.1525	178.5	19.9724
178.6	3.6989	178.6	5.25138	178.6	6.75745	178.6	0.307058	178.6	10.1522	178.6	19.9724
178.7	3.68888	178.7	5.23508	178.7	6.73543	178.7	0.307041	178.7	10.1519	178.7	19.9724
178.8	3.6789	178.8	5.21885	178.8	6.7135	178.8	0.307025	178.8	10.1517	178.8	19.9725
178.9	3.66896	178.9	5.20268	178.9	6.69165	178.9	0.307008	178.9	10.1514	178.9	19.9725
179	3.65906	179	5.18657	179	6.66987	179	0.306991	179	10.1512	179	19.9725
179.1	3.64921	179.1	5.17052	179.1	6.64818	179.1	0.306975	179.1	10.1509	179.1	19.9725
179.2	3.63939	179.2	5.15454	179.2	6.62657	179.2	0.306959	179.2	10.1507	179.2	19.9725
179.3	3.62962	179.3	5.13862	179.3	6.60503	179.3	0.306942	179.3	10.1504	179.3	19.9725
179.4	3.61989	179.4	5.12276	179.4	6.58358	179.4	0.306926	179.4	10.1502	179.4	19.9725
179.5	3.61019	179.5	5.10697	179.5	6.5622	179.5	0.30691	179.5	10.1499	179.5	19.9725
179.6	3.60054	179.6	5.09124	179.6	6.5409	179.6	0.306894	179.6	10.1497	179.6	19.9726
179.7	3.59093	179.7	5.07557	179.7	6.51969	179.7	0.306878	179.7	10.1494	179.7	19.9726
179.8	3.58136	179.8	5.05996	179.8	6.49855	179.8	0.306862	179.8	10.1492	179.8	19.9726
179.9	3.57183	179.9	5.04441	179.9	6.47748	179.9	0.306846	179.9	10.1489	179.9	19.9726
180	3.56233	180	5.02893	180	6.4565	180	0.306831	180	10.1487	180	19.9726
180.1	3.55288	180.1	5.01351	180.1	6.43559	180.1	0.306815	180.1	10.1484	180.1	19.9726
180.2	3.54347	180.2	4.99814	180.2	6.41476	180.2	0.306799	180.2	10.1482	180.2	19.9726
180.3	3.53409	180.3	4.98284	180.3	6.39401	180.3	0.306784	180.3	10.148	180.3	19.9726
180.4	3.52476	180.4	4.9676	180.4	6.37334	180.4	0.306768	180.4	10.1477	180.4	19.9726
180.5	3.51546	180.5	4.95242	180.5	6.35274	180.5	0.306753	180.5	10.1475	180.5	19.9727
180.6	3.5062	180.6	4.9373	180.6	6.33222	180.6	0.306738	180.6	10.1472	180.6	19.9727
180.7	3.49698	180.7	4.92224	180.7	6.31177	180.7	0.306723	180.7	10.147	180.7	19.9727
180.8	3.4878	180.8	4.90724	180.8	6.2914	180.8	0.306708	180.8	10.1468	180.8	19.9727
180.9	3.47866	180.9	4.8923	180.9	6.27111	180.9	0.306693	180.9	10.1465	180.9	19.9727
181	3.46956	181	4.87742	181	6.25089	181	0.306678	181	10.1463	181	19.9727
181.1	3.46049	181.1	4.86259	181.1	6.23075	181.1	0.306663	181.1	10.1461	181.1	19.9727
181.2	3.45146	181.2	4.84783	181.2	6.21069	181.2	0.306648	181.2	10.1458	181.2	19.9727
181.3	3.44247	181.3	4.83313	181.3	6.1907	181.3	0.306633	181.3	10.1456	181.3	19.9727
181.4	3.43352	181.4	4.81848	181.4	6.17078	181.4	0.306618	181.4	10.1454	181.4	19.9728
181.5	3.4246	181.5	4.80389	181.5	6.15094	181.5	0.306604	181.5	10.1452	181.5	19.9728
181.6	3.41573	181.6	4.78936	181.6	6.13118	181.6	0.306589	181.6	10.1449	181.6	19.9728
181.7	3.40688	181.7	4.77489	181.7	6.11149	181.7	0.306575	181.7	10.1447	181.7	19.9728
181.8	3.39808	181.8	4.76048	181.8	6.09187	181.8	0.306561	181.8	10.1445	181.8	19.9728
181.9	3.38931	181.9	4.74612	181.9	6.07233	181.9	0.306546	181.9	10.1443	181.9	19.9728
182	3.38058	182	4.73183	182	6.05286	182	0.306532	182	10.144	182	19.9728
182.1	3.37189	182.1	4.71758	182.1	6.03346	182.1	0.306518	182.1	10.1438	182.1	19.9728
182.2	3.36323	182.2	4.7034	182.2	6.01414	182.2	0.306504	182.2	10.1436	182.2	19.9728
182.3	3.35461	182.3	4.68927	182.3	5.99489	182.3	0.30649	182.3	10.1434	182.3	19.9729
182.4	3.34602	182.4	4.6752	182.4	5.97572	182.4	0.306476	182.4	10.1431	182.4	19.9729
182.5	3.33748	182.5	4.66119	182.5	5.95662	182.5	0.306462	182.5	10.1429	182.5	19.9729
182.6	3.32896	182.6	4.64723	182.6	5.93759	182.6	0.306448	182.6	10.1427	182.6	19.9729
182.7	3.32048	182.7	4.63333	182.7	5.91863	182.7	0.306434	182.7	10.1425	182.7	19.9729
182.8	3.31204	182.8	4.61948	182.8	5.89974	182.8	0.306421	182.8	10.1423	182.8	19.9729
182.9	3.30364	182.9	4.60569	182.9	5.88093	182.9	0.306407	182.9	10.1421	182.9	19.9729
183	3.29526	183	4.59196	183	5.86219	183	0.306394	183	10.1418	183	19.9729
183.1	3.28693	183.1	4.57828	183.1	5.84352	183.1	0.30638	183.1	10.1416	183.1	19.9729
183.2	3.27863	183.2	4.56465	183.2	5.82492	183.2	0.306367	183.2	10.1414	183.2	19.9729
183.3	3.27036	183.3	4.55108	183.3	5.80639	183.3	0.306353	183.3	10.1412	183.3	19.973
183.4	3.26213	183.4	4.53757	183.4	5.78793	183.4	0.30634	183.4	10.141	183.4	19.973
183.5	3.25393	183.5	4.52411	183.5	5.76955	183.5	0.306327	183.5	10.1408	183.5	19.973
183.6	3.24577	183.6	4.5107	183.6	5.75123	183.6	0.306314	183.6	10.1406	183.6	19.973
183.7	3.23764	183.7	4.49735	183.7	5.73298	183.7	0.306301	183.7	10.1404	183.7	19.973
183.8	3.22955	183.8	4.48405	183.8	5.71481	183.8	0.306288	183.8	10.1402	183.8	19.973
183.9	3.22149	183.9	4.4708	183.9	5.6967	183.9	0.306275	183.9	10.14	183.9	19.973
184	3.21346	184	4.45761	184	5.67867	184	0.306262	184	10.1398	184	19.973
184.1	3.20547	184.1	4.44447	184.1	5.6607	184.1	0.306249	184.1	10.1396	184.1	19.973
184.2	3.19751	184.2	4.43139	184.2	5.6428	184.2	0.306236	184.2	10.1393	184.2	19.973
184.3	3.18958	184.3	4.41836	184.3	5.62497	184.3	0.306224	184.3	10.1391	184.3	19.973
184.4	3.18169	184.4	4.40538	184.4	5.60721	184.4	0.306211	184.4	10.1389	184.4	19.9731
184.5	3.17383	184.5	4.39245	184.5	5.58952	184.5	0.306198	184.5	10.1387	184.5	19.9731
184.6	3.16601	184.6	4.37958	184.6	5.5719	184.6	0.306186	184.6	10.1385	184.6	19.9731
184.7	3.15822	184.7	4.36675	184.7	5.55435	184.7	0.306173	184.7	10.1383	184.7	19.9731
184.8	3.15046	184.8	4.35398	184.8	5.53686	184.8	0.306161	184.8	10.1381	184.8	19.9731
184.9	3.14273	184.9	4.34127	184.9	5.51944	184.9	0.306149	184.9	10.1379	184.9	19.9731
185	3.13503	185	4.3286	185	5.50209	185	0.306137	185	10.1377	185	19.9731
185.1	3.12737	185.1	4.31598	185.1	5.4848	185.1	0.306124	185.1	10.1376	185.1	19.9731
185.2	3.11974	185.2	4.30342	185.2	5.46759	185.2	0.306112	185.2	10.1374	185.2	19.9731
185.3	3.11215	185.3	4.29091	185.3	5.45044	185.3	0.3061	185.3	10.1372	185.3	19.9731
185.4	3.10458	185.4	4.27844	185.4	5.43335	185.4	0.306088	185.4	10.137	185.4	19.9731
185.5	3.09705	185.5	4.26603	185.5	5.41634	185.5	0.306076	185.5	10.1368	185.5	19.9732
185.6	3.08955	185.6	4.25367	185.6	5.39939	185.6	0.306064	185.6	10.1366	185.6	19.9732
185.7	3.08208	185.7	4.24136	185.7	5.3825	185.7	0.306053	185.7	10.1364	185.7	19.9732
185.8	3.07464	185.8	4.2291	185.8	5.36568	185.8	0.306041	185.8	10.1362	185.8	19.9732
185.9	3.06723	185.9	4.21689	185.9	5.34893	185.9	0.306029	185.9	10.136	185.9	19.9732
186	3.05986	186	4.20473	186	5.33224	186	0.306017	186	10.1358	186	19.9732
186.1	3.05251	186.1	4.19262	186.1	5.31562	186.1	0.306006	186.1	10.1356	186.1	19.9732
186.2	3.0452	186.2	4.18056	186.2	5.29906	186.2	0.305994	186.2	10.1355	186.2	19.9732
186.3	3.03792	186.3	4.16855	186.3	5.28257	186.3	0.305983	186.3	10.1353	186.3	19.9732
186.4	3.03066	186.4	4.15658	186.4	5.26614	186.4	0.305971	186.4	10.1351	186.4	19.9732
186.5	3.02344	186.5	4.14467	186.5	5.24978	186.5	0.30596	186.5	10.1349	186.5	19.9732
186.6	3.01625	186.6	4.1328	186.6	5.23348	186.6	0.305949	186.6	10.1347	186.6	19.9733
186.7	3.00909	186.7	4.12099	186.7	5.21724	186.7	0.305937	186.7	10.1345	186.7	19.9733
186.8	3.00197	186.8	4.10922	186.8	5.20107	186.8	0.305926	186.8	10.1343	186.8	19.9733
186.9	2.99487	186.9	4.0975	186.9	5.18496	186.9	0.305915	186.9	10.1342	186.9	19.9733
187	2.9878	187	4.08582	187	5.16892	187	0.305904	187	10.134	187	19.9733
187.1	2.98076	187.1	4.0742	187.1	5.15293	187.1	0.305893	187.1	10.1338	187.1	19.9733
187.2	2.97375	187.2	4.06262	187.2	5.13701	187.2	0.305882	187.2	10.1336	187.2	19.9733
187.3	2.96677	187.3	4.05109	187.3	5.12116	187.3	0.305871	187.3	10.1334	187.3	19.9733
187.4	2.95982	187.4	4.03961	187.4	5.10536	187.4	0.30586	187.4	10.1333	187.4	19.9733
187.5	2.9529	187.5	4.02817	187.5	5.08963	187.5	0.305849	187.5	10.1331	187.5	19.9733
187.6	2.94601	187.6	4.01678	187.6	5.07396	187.6	0.305839	187.6	10.1329	187.6	19.9733
187.7	2.93915	187.7	4.00544	187.7	5.05836	187.7	0.305828	187.7	10.1327	187.7	19.9733
187.8	2.93231	187.8	3.99415	187.8	5.04281	187.8	0.305817	187.8	10.1326	187.8	19.9733
187.9	2.92551	187.9	3.9829	187.9	5.02733	187.9	0.305807	187.9	10.1324	187.9	19.9734
188	2.91873	188	3.9717	188	5.0119	188	0.305796	188	10.1322	188	19.9734
188.1	2.91199	188.1	3.96054	188.1	4.99654	188.1	0.305786	188.1	10.1321	188.1	19.9734
188.2	2.90527	188.2	3.94943	188.2	4.98124	188.2	0.305775	188.2	10.1319	188.2	19.9734
188.3	2.89858	188.3	3.93836	188.3	4.966	188.3	0.305765	188.3	10.1317	188.3	19.9734
188.4	2.89192	188.4	3.92735	188.4	4.95082	188.4	0.305755	188.4	10.1315	188.4	19.9734
188.5	2.88529	188.5	3.91637	188.5	4.9357	188.5	0.305744	188.5	10.1314	188.5	19.9734
188.6	2.87869	188.6	3.90544	188.6	4.92064	188.6	0.305734	188.6	10.1312	188.6	19.9734
188.7	2.87211	188.7	3.89456	188.7	4.90564	188.7	0.305724	188.7	10.131	188.7	19.9734
188.8	2.86556	188.8	3.88372	188.8	4.8907	188.8	0.305714	188.8	10.1309	188.8	19.9734
188.9	2.85904	188.9	3.87293	188.9	4.87582	188.9	0.305704	188.9	10.1307	188.9	19.9734
189	2.85255	189	3.86218	189	4.861	189	0.305694	189	10.1305	189	19.9734
189.1	2.84608	189.1	3.85147	189.1	4.84623	189.1	0.305684	189.1	10.1304	189.1	19.9734
189.2	2.83965	189.2	3.84081	189.2	4.83153	189.2	0.305674	189.2	10.1302	189.2	19.9735
189.3	2.83324	189.3	3.83019	189.3	4.81689	189.3	0.305664	189.3	10.13	189.3	19.9735
189.4	2.82686	189.4	3.81962	189.4	4.8023	189.4	0.305654	189.4	10.1299	189.4	19.9735
189.5	2.8205	189.5	3.80909	189.5	4.78777	189.5	0.305644	189.5	10.1297	189.5	19.9735
189.6	2.81417	189.6	3.7986	189.6	4.7733	189.6	0.305635	189.6	10.1296	189.6	19.9735
189.7	2.80787	189.7	3.78816	189.7	4.75889	189.7	0.305625	189.7	10.1294	189.7	19.9735
189.8	2.8016	189.8	3.77776	189.8	4.74453	189.8	0.305615	189.8	10.1292	189.8	19.9735
189.9	2.79535	189.9	3.76741	189.9	4.73024	189.9	0.305606	189.9	10.1291	189.9	19.9735
190	2.78913	190	3.75709	190	4.716	190	0.305596	190	10.1289	190	19.9735
190.1	2.78293	190.1	3.74682	190.1	4.70181	190.1	0.305587	190.1	10.1288	190.1	19.9735
190.2	2.77677	190.2	3.73659	190.2	4.68769	190.2	0.305577	190.2	10.1286	190.2	19.9735
190.3	2.77062	190.3	3.72641	190.3	4.67362	190.3	0.305568	190.3	10.1284	190.3	19.9735
190.4	2.76451	190.4	3.71626	190.4	4.6596	190.4	0.305558	190.4	10.1283	190.4	19.9735
190.5	2.75842	190.5	3.70616	190.5	4.64565	190.5	0.305549	190.5	10.1281	190.5	19.9735
190.6	2.75236	190.6	3.6961	190.6	4.63174	190.6	0.30554	190.6	10.128	190.6	19.9736
190.7	2.74632	190.7	3.68608	190.7	4.6179	190.7	0.305531	190.7	10.1278	190.7	19.9736
190.8	2.74031	190.8	3.67611	190.8	4.60411	190.8	0.305522	190.8	10.1277	190.8	19.9736
190.9	2.73432	190.9	3.66617	190.9	4.59038	190.9	0.305512	190.9	10.1275	190.9	19.9736
191	2.72836	191	3.65628	191	4.5767	191	0.305503	191	10.1274	191	19.9736
191.1	2.72242	191.1	3.64643	191.1	4.56307	191.1	0.305494	191.1	10.1272	191.1	19.9736
191.2	2.71651	191.2	3.63661	191.2	4.54951	191.2	0.305485	191.2	10.1271	191.2	19.9736
191.3	2.71063	191.3	3.62684	191.3	4.53599	191.3	0.305476	191.3	10.1269	191.3	19.9736
191.4	2.70477	191.4	3.61711	191.4	4.52253	191.4	0.305467	191.4	10.1268	191.4	19.9736
191.5	2.69894	191.5	3.60742	191.5	4.50913	191.5	0.305459	191.5	10.1266	191.5	19.9736
191.6	2.69313	191.6	3.59777	191.6	4.49578	191.6	0.30545	191.6	10.1265	191.6	19.9736
191.7	2.68734	191.7	3.58817	191.7	4.48248	191.7	0.305441	191.7	10.1263	191.7	19.9736
191.8	2.68158	191.8	3.5786	191.8	4.46923	191.8	0.305432	191.8	10.1262	191.8	19.9736
191.9	2.67585	191.9	3.56907	191.9	4.45604	191.9	0.305424	191.9	10.126	191.9	19.9736
192	2.67014	192	3.55958	192	4.44291	192	0.305415	192	10.1259	192	19.9736
192.1	2.66445	192.1	3.55013	192.1	4.42982	192.1	0.305406	192.1	10.1257	192.1	19.9737
192.2	2.65879	192.2	3.54072	192.2	4.41679	192.2	0.305398	192.2	10.1256	192.2	19.9737
192.3	2.65315	192.3	3.53134	192.3	4.40382	192.3	0.305389	192.3	10.1254	192.3	19.9737
192.4	2.64754	192.4	3.52201	192.4	4.39089	192.4	0.305381	192.4	10.1253	192.4	19.9737
192.5	2.64195	192.5	3.51272	192.5	4.37802	192.5	0.305373	192.5	10.1252	192.5	19.9737
192.6	2.63638	192.6	3.50346	192.6	4.3652	192.6	0.305364	192.6	10.125	192.6	19.9737
192.7	2.63084	192.7	3.49425	192.7	4.35243	192.7	0.305356	192.7	10.1249	192.7	19.9737
192.8	2.62532	192.8	3.48507	192.8	4.33972	192.8	0.305348	192.8	10.1247	192.8	19.9737
192.9	2.61983	192.9	3.47593	192.9	4.32705	192.9	0.305339	192.9	10.1246	192.9	19.9737
193	2.61436	193	3.46683	193	4.31444	193	0.305331	193	10.1245	193	19.9737
193.1	2.60891	193.1	3.45777	193.1	4.30188	193.1	0.305323	193.1	10.1243	193.1	19.9737
193.2	2.60349	193.2	3.44874	193.2	4.28937	193.2	0.305315	193.2	10.1242	193.2	19.9737
193.3	2.59809	193.3	3.43975	193.3	4.27691	193.3	0.305307	193.3	10.124	193.3	19.9737
193.4	2.59271	193.4	3.4308	193.4	4.2645	193.4	0.305299	193.4	10.1239	193.4	19.9737
193.5	2.58736	193.5	3.42189	193.5	4.25215	193.5	0.305291	193.5	10.1238	193.5	19.9737
193.6	2.58203	193.6	3.41302	193.6	4.23984	193.6	0.305283	193.6	10.1236	193.6	19.9737
193.7	2.57672	193.7	3.40418	193.7	4.22759	193.7	0.305275	193.7	10.1235	193.7	19.9737
193.8	2.57143	193.8	3.39538	193.8	4.21538	193.8	0.305267	193.8	10.1234	193.8	19.9738
193.9	2.56617	193.9	3.38661	193.9	4.20323	193.9	0.305259	193.9	10.1232	193.9	19.9738
194	2.56093	194	3.37789	194	4.19113	194	0.305251	194	10.1231	194	19.9738
194.1	2.55571	194.1	3.3692	194.1	4.17908	194.1	0.305244	194.1	10.123	194.1	19.9738
194.2	2.55051	194.2	3.36054	194.2	4.16708	194.2	0.305236	194.2	10.1228	194.2	19.9738
194.3	2.54534	194.3	3.35192	194.3	4.15514	194.3	0.305228	194.3	10.1227	194.3	19.9738
194.4	2.54019	194.4	3.34334	194.4	4.14324	194.4	0.30522	194.4	10.1226	194.4	19.9738
194.5	2.53506	194.5	3.3348	194.5	4.1314	194.5	0.305213	194.5	10.1224	194.5	19.9738
194.6	2.52995	194.6	3.32629	194.6	4.11962	194.6	0.305205	194.6	10.1223	194.6	19.9738
194.7	2.52487	194.7	3.31781	194.7	4.10789	194.7	0.305198	194.7	10.1222	194.7	19.9738
194.8	2.51981	194.8	3.30937	194.8	4.09621	194.8	0.30519	194.8	10.122	194.8	19.9738
194.9	2.51477	194.9	3.30097	194.9	4.08459	194.9	0.305183	194.9	10.1219	194.9	19.9738
195	2.50975	195	3.2926	195	4.07304	195	0.305175	195	10.1218	195	19.9738
195.1	2.50475	195.1	3.28427	195.1	4.06154	195.1	0.305168	195.1	10.1217	195.1	19.9738
195.2	2.49977	195.2	3.27597	195.2	4.05012	195.2	0.305161	195.2	10.1215	195.2	19.9738
195.3	2.49482	195.3	3.26771	195.3	4.03876	195.3	0.305153	195.3	10.1214	195.3	19.9738
195.4	2.48988	195.4	3.25948	195.4	4.02747	195.4	0.305146	195.4	10.1213	195.4	19.9738
195.5	2.48497	195.5	3.25129	195.5	4.01627	195.5	0.305139	195.5	10.1212	195.5	19.9738
195.6	2.48008	195.6	3.24313	195.6	4.00516	195.6	0.305132	195.6	10.121	195.6	19.9739
195.7	2.47521	195.7	3.23501	195.7	3.99416	195.7	0.305124	195.7	10.1209	195.7	19.9739
195.8	2.47036	195.8	3.22692	195.8	3.98326	195.8	0.305117	195.8	10.1208	195.8	19.9739
195.9	2.46553	195.9	3.21886	195.9	3.9725	195.9	0.30511	195.9	10.1207	195.9	19.9739
196	2.46072	196	3.21084	196	3.9619	196	0.305103	196	10.1205	196	19.9739
196.1	2.45594	196.1	3.20285	196.1	3.95149	196.1	0.305096	196.1	10.1204	196.1	19.9739
196.2	2.45117	196.2	3.1949	196.2	3.94132	196.2	0.305089	196.2	10.1203	196.2	19.9739
196.3	2.44642	196.3	3.18697	196.3	3.93143	196.3	0.305082	196.3	10.1202	196.3	19.9739
196.4	2.4417	196.4	3.17909	196.4	3.92193	196.4	0.305075	196.4	10.1201	196.4	19.9739
196.5	2.43699	196.5	3.17123	196.5	3.91293	196.5	0.305068	196.5	10.1199	196.5	19.9739
196.6	2.43231	196.6	3.16341	196.6	3.9046	196.6	0.305061	196.6	10.1198	196.6	19.9739
196.7	2.42764	196.7	3.15563	196.7	3.8972	196.7	0.305055	196.7	10.1197	196.7	19.9739
196.8	2.423	196.8	3.14787	196.8	3.89109	196.8	0.305048	196.8	10.1196	196.8	19.9739
196.9	2.41838	196.9	3.14015	196.9	3.88681	196.9	0.305041	196.9	10.1195	196.9	19.9739
197	2.41377	197	3.13246	197	3.88511	197	0.305034	197	10.1193	197	19.9739
197.1	2.40919	197.1	3.1248	197.1	3.88703	197.1	0.305028	197.1	10.1192	197.1	19.9739
197.2	2.40462	197.2	3.11718	197.2	3.89386	197.2	0.305021	197.2	10.1191	197.2	19.9739
197.3	2.40008	197.3	3.10959	197.3	3.907	197.3	0.305014	197.3	10.119	197.3	19.9739
197.4	2.39555	197.4	3.10203	197.4	3.92774	197.4	0.305008	197.4	10.1189	197.4	19.9739
197.5	2.39105	197.5	3.09451	197.5	3.95688	197.5	0.305001	197.5	10.1188	197.5	19.9739
197.6	2.38656	197.6	3.08701	197.6	3.99455	197.6	0.304995	197.6	10.1187	197.6	19.974
197.7	2.38209	197.7	3.07955	197.7	4.04024	197.7	0.304988	197.7	10.1185	197.7	19.974
197.8	2.37764	197.8	3.07212	197.8	4.09296	197.8	0.304982	197.8	10.1184	197.8	19.974
197.9	2.37322	197.9	3.06472	197.9	4.15153	197.9	0.304975	197.9	10.1183	197.9	19.974
198	2.36881	198	3.05736	198	4.21473	198	0.304969	198	10.1182	198	19.974
198.1	2.36442	198.1	3.05003	198.1	4.28149	198.1	0.304963	198.1	10.1181	198.1	19.974
198.2	2.36004	198.2	3.04272	198.2	4.35088	198.2	0.304956	198.2	10.118	198.2	19.974
198.3	2.35569	198.3	3.03545	198.3	4.42217	198.3	0.30495	198.3	10.1179	198.3	19.974
198.4	2.35136	198.4	3.02822	198.4	4.49479	198.4	0.304944	198.4	10.1178	198.4	19.974
198.5	2.34704	198.5	3.02101	198.5	4.56831	198.5	0.304938	198.5	10.1176	198.5	19.974
198.6	2.34275	198.6	3.01384	198.6	4.64241	198.6	0.304931	198.6	10.1175	198.6	19.974
198.7	2.33847	198.7	3.0067	198.7	4.71683	198.7	0.304925	198.7	10.1174	198.7	19.974
198.8	2.33421	198.8	2.99959	198.8	4.79141	198.8	0.304919	198.8	10.1173	198.8	19.974
198.9	2.32997	198.9	2.99252	198.9	4.866	198.9	0.304913	198.9	10.1172	198.9	19.974
199	2.32575	199	2.98547	199	4.94051	199	0.304907	199	10.1171	199	19.974
199.1	2.32154	199.1	2.97846	199.1	5.01488	199.1	0.304901	199.1	10.117	199.1	19.974
199.2	2.31736	199.2	2.97149	199.2	5.08904	199.2	0.304895	199.2	10.1169	199.2	19.974
199.3	2.31319	199.3	2.96454	199.3	5.16296	199.3	0.304889	199.3	10.1168	199.3	19.974
199.4	2.30904	199.4	2.95763	199.4	5.23661	199.4	0.304883	199.4	10.1167	199.4	19.974
199.5	2.30491	199.5	2.95076	199.5	5.30996	199.5	0.304877	199.5	10.1166	199.5	19.974
199.6	2.30079	199.6	2.94392	199.6	5.38301	199.6	0.304871	199.6	10.1165	199.6	19.974
199.7	2.29669	199.7	2.93711	199.7	5.45574	199.7	0.304865	199.7	10.1164	199.7	19.974
[truncated: 13,003 more rows]

## Sheet: fig_3B
Unconstrained f3			f3 < 7.5			f3 < 15
f1	f4		f1	f4		f1	f4
0.022908	18.9781		2.82259	19.9978		0.204849	19.3858
2.47374	17.8998		4.30394	17.962		0.000144909	17.4598
0.00512225	15.5423		4.95317	15.999		0.262352	15.4834
1.26009	13.3056		3.47041	13.8941		3.72352	13.993
2.73212	10.0702		7.23438	11.9991		4.56164	12.0009
6.10755	8.30429		9.21469	9.99996		1.36463	9.92815
2.55125e-05	6.43542		11.9056	7.99389		2.51585	7.52286
0.0627523	5.73983		16.0634	6.00005		11.2811	5.7384

## Sheet: fig_3C
Optimised TMSD-F			Qian & Winfree			Perfect response
miRNA input	Fluorescence		miRNA input	Fluorescence		miRNA input	Fluorescence
0.01	0.0129108		0.01	2.97758		0	0
8.34083	1.49129		8.34083	7.14675		0.02	0
16.6717	3.66348		16.6717	12.797		0.04	0
25.0025	6.85633		25.0025	20.4438		0.06	0
33.3333	11.7242		33.3333	31.0113		0.08	0
37.037	14.8003		37.037	37.1277		0.1	0
40.7407	18.8681		40.7407	44.6237		0.12	0
44.4444	24.7834		44.4444	54.4213		0.14	0
48.1481	36.0888		48.1481	69.8879		0.16	0
50	59.3753		50	94.6232		0.18	0
51.8519	98.5915		51.8519	100		0.2	0
55.5556	99.9984		55.5556	100		0.22	0
59.2593	100		59.2593	100		0.24	0
62.963	100		62.963	100		0.26	0
66.6667	100		66.6667	100		0.28	0
100	100		100	100		0.3	0
						0.32	0
						0.34	0
						0.36	0
						0.38	0
						0.4	0
						0.42	0
						0.44	0
						0.46	0
						0.48	0
						0.5	0
						0.52	0
						0.54	0
						0.56	0
						0.58	0
						0.6	0
						0.62	0
						0.64	0
						0.66	0
						0.68	0
						0.7	0
						0.72	0
						0.74	0
						0.76	0
						0.78	0
						0.8	0
						0.82	0
						0.84	0
						0.86	0
						0.88	0
						0.9	0
						0.92	0
						0.94	0
						0.96	0
						0.98	0
						1	0
						1.02	0
						1.04	0
						1.06	0
						1.08	0
						1.1	0
						1.12	0
						1.14	0
						1.16	0
						1.18	0
						1.2	0
						1.22	0
						1.24	0
						1.26	0
						1.28	0
						1.3	0
						1.32	0
						1.34	0
						1.36	0
						1.38	0
						1.4	0
						1.42	0
						1.44	0
						1.46	0
						1.48	0
						1.5	0
						1.52	0
						1.54	0
						1.56	0
						1.58	0
						1.6	0
						1.62	0
						1.64	0
						1.66	0
						1.68	0
						1.7	0
						1.72	0
						1.74	0
						1.76	0
						1.78	0
						1.8	0
						1.82	0
						1.84	0
						1.86	0
						1.88	0
						1.9	0
						1.92	0
						1.94	0
						1.96	0
						1.98	0
						2	0
						2.02	0
						2.04	0
						2.06	0
						2.08	0
						2.1	0
						2.12	0
						2.14	0
						2.16	0
						2.18	0
						2.2	0
						2.22	0
						2.24	0
						2.26	0
						2.28	0
						2.3	0
						2.32	0
						2.34	0
						2.36	0
						2.38	0
						2.4	0
						2.42	0
						2.44	0
						2.46	0
						2.48	0
						2.5	0
						2.52	0
						2.54	0
						2.56	0
						2.58	0
						2.6	0
						2.62	0
						2.64	0
						2.66	0
						2.68	0
						2.7	0
						2.72	0
						2.74	0
						2.76	0
						2.78	0
						2.8	0
						2.82	0
						2.84	0
						2.86	0
						2.88	0
						2.9	0
						2.92	0
						2.94	0
						2.96	0
						2.98	0
						3	0
						3.02	0
						3.04	0
						3.06	0
						3.08	0
						3.1	0
						3.12	0
						3.14	0
						3.16	0
						3.18	0
						3.2	0
						3.22	0
						3.24	0
						3.26	0
						3.28	0
						3.3	0
						3.32	0
						3.34	0
						3.36	0
						3.38	0
						3.4	0
						3.42	0
						3.44	0
						3.46	0
						3.48	0
						3.5	0
						3.52	0
						3.54	0
						3.56	0
						3.58	0
						3.6	0
						3.62	0
						3.64	0
						3.66	0
						3.68	0
						3.7	0
						3.72	0
						3.74	0
						3.76	0
						3.78	0
						3.8	0
						3.82	0
						3.84	0
						3.86	0
						3.88	0
						3.9	0
						3.92	0
						3.94	0
						3.96	0
						3.98	0
						4	0
						4.02	0
						4.04	0
						4.06	0
						4.08	0
						4.1	0
						4.12	0
						4.14	0
						4.16	0
						4.18	0
						4.2	0
						4.22	0
						4.24	0
						4.26	0
						4.28	0
						4.3	0
						4.32	0
						4.34	0
						4.36	0
						4.38	0
						4.4	0
						4.42	0
						4.44	0
						4.46	0
						4.48	0
						4.5	0
						4.52	0
						4.54	0
						4.56	0
						4.58	0
						4.6	0
						4.62	0
						4.64	0
						4.66	0
						4.68	0
						4.7	0
						4.72	0
						4.74	0
						4.76	0
						4.78	0
						4.8	0
						4.82	0
						4.84	0
						4.86	0
						4.88	0
						4.9	0
						4.92	0
						4.94	0
						4.96	0
						4.98	0
						5	0
						5.02	0
						5.04	0
						5.06	0
						5.08	0
						5.1	0
						5.12	0
						5.14	0
						5.16	0
						5.18	0
						5.2	0
						5.22	0
						5.24	0
						5.26	0
						5.28	0
						5.3	0
						5.32	0
						5.34	0
						5.36	0
						5.38	0
						5.4	0
						5.42	0
						5.44	0
						5.46	0
						5.48	0
						5.5	0
						5.52	0
						5.54	0
						5.56	0
						5.58	0
						5.6	0
						5.62	0
						5.64	0
						5.66	0
						5.68	0
						5.7	0
						5.72	0
						5.74	0
						5.76	0
						5.78	0
						5.8	0
						5.82	0
						5.84	0
						5.86	0
						5.88	0
						5.9	0
						5.92	0
						5.94	0
						5.96	0
						5.98	0
						6	0
						6.02	0
						6.04	0
						6.06	0
						6.08	0
						6.1	0
						6.12	0
						6.14	0
						6.16	0
						6.18	0
						6.2	0
						6.22	0
						6.24	0
						6.26	0
						6.28	0
						6.3	0
						6.32	0
						6.34	0
						6.36	0
						6.38	0
						6.4	0
						6.42	0
						6.44	0
						6.46	0
						6.48	0
						6.5	0
						6.52	0
						6.54	0
						6.56	0
						6.58	0
						6.6	0
						6.62	0
						6.64	0
						6.66	0
						6.68	0
						6.7	0
						6.72	0
						6.74	0
						6.76	0
						6.78	0
						6.8	0
						6.82	0
						6.84	0
						6.86	0
						6.88	0
						6.9	0
						6.92	0
						6.94	0
						6.96	0
						6.98	0
						7	0
						7.02	0
						7.04	0
						7.06	0
						7.08	0
						7.1	0
						7.12	0
						7.14	0
						7.16	0
						7.18	0
						7.2	0
						7.22	0
						7.24	0
						7.26	0
						7.28	0
						7.3	0
						7.32	0
						7.34	0
						7.36	0
						7.38	0
						7.4	0
						7.42	0
						7.44	0
						7.46	0
						7.48	0
						7.5	0
						7.52	0
						7.54	0
						7.56	0
						7.58	0
						7.6	0
						7.62	0
						7.64	0
						7.66	0
						7.68	0
						7.7	0
						7.72	0
						7.74	0
						7.76	0
						7.78	0
						7.8	0
						7.82	0
						7.84	0
						7.86	0
						7.88	0
						7.9	0
						7.92	0
						7.94	0
						7.96	0
						7.98	0
						8	0
						8.02	0
						8.04	0
						8.06	0
						8.08	0
						8.1	0
						8.12	0
						8.14	0
						8.16	0
						8.18	0
						8.2	0
						8.22	0
						8.24	0
						8.26	0
						8.28	0
						8.3	0
						8.32	0
						8.34	0
						8.36	0
						8.38	0
						8.4	0
						8.42	0
						8.44	0
						8.46	0
						8.48	0
						8.5	0
						8.52	0
						8.54	0
						8.56	0
						8.58	0
						8.6	0
						8.62	0
						8.64	0
						8.66	0
						8.68	0
						8.7	0
						8.72	0
						8.74	0
						8.76	0
						8.78	0
						8.8	0
						8.82	0
						8.84	0
						8.86	0
						8.88	0
						8.9	0
						8.92	0
						8.94	0
						8.96	0
						8.98	0
						9	0
						9.02	0
						9.04	0
						9.06	0
						9.08	0
						9.1	0
						9.12	0
						9.14	0
						9.16	0
						9.18	0
						9.2	0
						9.22	0
						9.24	0
						9.26	0
						9.28	0
						9.3	0
						9.32	0
						9.34	0
						9.36	0
						9.38	0
						9.4	0
						9.42	0
						9.44	0
						9.46	0
						9.48	0
						9.5	0
						9.52	0
						9.54	0
						9.56	0
						9.58	0
						9.6	0
						9.62	0
						9.64	0
						9.66	0
						9.68	0
						9.7	0
						9.72	0
						9.74	0
						9.76	0
						9.78	0
						9.8	0
						9.82	0
						9.84	0
						9.86	0
						9.88	0
						9.9	0
						9.92	0
						9.94	0
						9.96	0
						9.98	0
						10	0
						10.02	0
						10.04	0
						10.06	0
						10.08	0
						10.1	0
						10.12	0
						10.14	0
						10.16	0
						10.18	0
						10.2	0
						10.22	0
						10.24	0
						10.26	0
						10.28	0
						10.3	0
						10.32	0
						10.34	0
						10.36	0
						10.38	0
						10.4	0
						10.42	0
						10.44	0
						10.46	0
						10.48	0
						10.5	0
						10.52	0
						10.54	0
						10.56	0
						10.58	0
						10.6	0
						10.62	0
						10.64	0
						10.66	0
						10.68	0
						10.7	0
						10.72	0
						10.74	0
						10.76	0
						10.78	0
						10.8	0
						10.82	0
						10.84	0
						10.86	0
						10.88	0
						10.9	0
						10.92	0
						10.94	0
						10.96	0
						10.98	0
						11	0
						11.02	0
						11.04	0
						11.06	0
						11.08	0
						11.1	0
						11.12	0
						11.14	0
						11.16	0
						11.18	0
						11.2	0
						11.22	0
						11.24	0
						11.26	0
						11.28	0
						11.3	0
						11.32	0
						11.34	0
						11.36	0
						11.38	0
						11.4	0
						11.42	0
						11.44	0
						11.46	0
						11.48	0
						11.5	0
						11.52	0
						11.54	0
						11.56	0
						11.58	0
						11.6	0
						11.62	0
						11.64	0
						11.66	0
						11.68	0
						11.7	0
						11.72	0
						11.74	0
						11.76	0
						11.78	0
						11.8	0
						11.82	0
						11.84	0
						11.86	0
						11.88	0
						11.9	0
						11.92	0
						11.94	0
						11.96	0
						11.98	0
						12	0
						12.02	0
						12.04	0
						12.06	0
						12.08	0
						12.1	0
						12.12	0
						12.14	0
						12.16	0
						12.18	0
						12.2	0
						12.22	0
						12.24	0
						12.26	0
						12.28	0
						12.3	0
						12.32	0
						12.34	0
						12.36	0
						12.38	0
						12.4	0
						12.42	0
						12.44	0
						12.46	0
						12.48	0
						12.5	0
						12.52	0
						12.54	0
						12.56	0
						12.58	0
						12.6	0
						12.62	0
						12.64	0
						12.66	0
						12.68	0
						12.7	0
						12.72	0
						12.74	0
						12.76	0
						12.78	0
						12.8	0
						12.82	0
						12.84	0
						12.86	0
						12.88	0
						12.9	0
						12.92	0
						12.94	0
						12.96	0
						12.98	0
						13	0
						13.02	0
						13.04	0
						13.06	0
						13.08	0
						13.1	0
						13.12	0
						13.14	0
						13.16	0
						13.18	0
						13.2	0
						13.22	0
						13.24	0
						13.26	0
						13.28	0
						13.3	0
						13.32	0
						13.34	0
						13.36	0
						13.38	0
						13.4	0
						13.42	0
						13.44	0
						13.46	0
						13.48	0
						13.5	0
						13.52	0
						13.54	0
						13.56	0
						13.58	0
						13.6	0
						13.62	0
						13.64	0
						13.66	0
						13.68	0
						13.7	0
						13.72	0
						13.74	0
						13.76	0
						13.78	0
						13.8	0
						13.82	0
						13.84	0
						13.86	0
						13.88	0
						13.9	0
						13.92	0
						13.94	0
						13.96	0
						13.98	0
						14	0
						14.02	0
						14.04	0
						14.06	0
						14.08	0
						14.1	0
						14.12	0
						14.14	0
						14.16	0
						14.18	0
						14.2	0
						14.22	0
						14.24	0
						14.26	0
						14.28	0
						14.3	0
						14.32	0
						14.34	0
						14.36	0
						14.38	0
						14.4	0
						14.42	0
						14.44	0
						14.46	0
						14.48	0
						14.5	0
						14.52	0
						14.54	0
						14.56	0
						14.58	0
						14.6	0
						14.62	0
						14.64	0
						14.66	0
						14.68	0
						14.7	0
						14.72	0
						14.74	0
						14.76	0
						14.78	0
						14.8	0
						14.82	0
						14.84	0
						14.86	0
						14.88	0
						14.9	0
						14.92	0
						14.94	0
						14.96	0
						14.98	0
						15	0
						15.02	0
						15.04	0
						15.06	0
						15.08	0
						15.1	0
						15.12	0
						15.14	0
						15.16	0
						15.18	0
						15.2	0
						15.22	0
						15.24	0
						15.26	0
						15.28	0
						15.3	0
						15.32	0
						15.34	0
						15.36	0
						15.38	0
						15.4	0
						15.42	0
						15.44	0
						15.46	0
						15.48	0
						15.5	0
						15.52	0
						15.54	0
						15.56	0
						15.58	0
						15.6	0
						15.62	0
						15.64	0
						15.66	0
						15.68	0
						15.7	0
						15.72	0
						15.74	0
						15.76	0
						15.78	0
						15.8	0
						15.82	0
						15.84	0
						15.86	0
						15.88	0
						15.9	0
						15.92	0
						15.94	0
						15.96	0
						15.98	0
						16	0
						16.02	0
						16.04	0
						16.06	0
						16.08	0
						16.1	0
						16.12	0
						16.14	0
						16.16	0
						16.18	0
						16.2	0
						16.22	0
						16.24	0
						16.26	0
						16.28	0
						16.3	0
						16.32	0
						16.34	0
						16.36	0
						16.38	0
						16.4	0
						16.42	0
						16.44	0
						16.46	0
						16.48	0
						16.5	0
						16.52	0
						16.54	0
						16.56	0
						16.58	0
						16.6	0
						16.62	0
						16.64	0
						16.66	0
						16.68	0
						16.7	0
						16.72	0
						16.74	0
						16.76	0
						16.78	0
						16.8	0
						16.82	0
						16.84	0
						16.86	0
						16.88	0
						16.9	0
						16.92	0
						16.94	0
						16.96	0
						16.98	0
						17	0
						17.02	0
						17.04	0
						17.06	0
						17.08	0
						17.1	0
						17.12	0
						17.14	0
						17.16	0
						17.18	0
						17.2	0
						17.22	0
						17.24	0
						17.26	0
						17.28	0
						17.3	0
						17.32	0
						17.34	0
						17.36	0
						17.38	0
						17.4	0
						17.42	0
						17.44	0
						17.46	0
						17.48	0
						17.5	0
						17.52	0
						17.54	0
						17.56	0
						17.58	0
						17.6	0
						17.62	0
						17.64	0
						17.66	0
						17.68	0
						17.7	0
						17.72	0
						17.74	0
						17.76	0
						17.78	0
						17.8	0
						17.82	0
						17.84	0
						17.86	0
						17.88	0
						17.9	0
						17.92	0
						17.94	0
						17.96	0
						17.98	0
						18	0
						18.02	0
						18.04	0
						18.06	0
						18.08	0
						18.1	0
						18.12	0
						18.14	0
						18.16	0
						18.18	0
						18.2	0
						18.22	0
						18.24	0
						18.26	0
						18.28	0
						18.3	0
						18.32	0
						18.34	0
						18.36	0
						18.38	0
						18.4	0
						18.42	0
						18.44	0
						18.46	0
						18.48	0
						18.5	0
						18.52	0
						18.54	0
						18.56	0
						18.58	0
						18.6	0
						18.62	0
						18.64	0
						18.66	0
						18.68	0
						18.7	0
						18.72	0
						18.74	0
						18.76	0
						18.78	0
						18.8	0
						18.82	0
						18.84	0
						18.86	0
						18.88	0
						18.9	0
						18.92	0
						18.94	0
						18.96	0
						18.98	0
						19	0
						19.02	0
						19.04	0
						19.06	0
						19.08	0
						19.1	0
						19.12	0
						19.14	0
						19.16	0
						19.18	0
						19.2	0
						19.22	0
						19.24	0
						19.26	0
						19.28	0
						19.3	0
						19.32	0
						19.34	0
						19.36	0
						19.38	0
						19.4	0
						19.42	0
						19.44	0
						19.46	0
						19.48	0
						19.5	0
						19.52	0
						19.54	0
						19.56	0
						19.58	0
						19.6	0
						19.62	0
						19.64	0
						19.66	0
						19.68	0
						19.7	0
						19.72	0
						19.74	0
						19.76	0
						19.78	0
						19.8	0
						19.82	0
						19.84	0
						19.86	0
						19.88	0
						19.9	0
						19.92	0
						19.94	0
						19.96	0
						19.98	0
						20	0
						20.02	0
						20.04	0
						20.06	0
						20.08	0
						20.1	0
						20.12	0
						20.14	0
						20.16	0
						20.18	0
						20.2	0
						20.22	0
						20.24	0
						20.26	0
						20.28	0
						20.3	0
						20.32	0
						20.34	0
						20.36	0
						20.38	0
						20.4	0
						20.42	0
						20.44	0
						20.46	0
						20.48	0
						20.5	0
						20.52	0
						20.54	0
						20.56	0
						20.58	0
						20.6	0
						20.62	0
						20.64	0
						20.66	0
						20.68	0
						20.7	0
						20.72	0
						20.74	0
						20.76	0
						20.78	0
						20.8	0
						20.82	0
						20.84	0
						20.86	0
						20.88	0
						20.9	0
						20.92	0
						20.94	0
						20.96	0
						20.98	0
						21	0
						21.02	0
						21.04	0
						21.06	0
						21.08	0
						21.1	0
						21.12	0
						21.14	0
						21.16	0
						21.18	0
						21.2	0
						21.22	0
						21.24	0
						21.26	0
						21.28	0
						21.3	0
						21.32	0
						21.34	0
						21.36	0
						21.38	0
						21.4	0
						21.42	0
						21.44	0
						21.46	0
						21.48	0
						21.5	0
						21.52	0
						21.54	0
						21.56	0
						21.58	0
						21.6	0
						21.62	0
						21.64	0
						21.66	0
						21.68	0
						21.7	0
						21.72	0
						21.74	0
						21.76	0
						21.78	0
						21.8	0
						21.82	0
						21.84	0
						21.86	0
						21.88	0
						21.9	0
						21.92	0
						21.94	0
						21.96	0
						21.98	0
						22	0
						22.02	0
						22.04	0
						22.06	0
						22.08	0
						22.1	0
						22.12	0
						22.14	0
						22.16	0
						22.18	0
						22.2	0
						22.22	0
						22.24	0
						22.26	0
						22.28	0
						22.3	0
						22.32	0
						22.34	0
						22.36	0
						22.38	0
						22.4	0
						22.42	0
						22.44	0
						22.46	0
						22.48	0
						22.5	0
						22.52	0
						22.54	0
						22.56	0
						22.58	0
						22.6	0
						22.62	0
						22.64	0
						22.66	0
						22.68	0
						22.7	0
						22.72	0
						22.74	0
						22.76	0
						22.78	0
						22.8	0
						22.82	0
						22.84	0
						22.86	0
						22.88	0
						22.9	0
						22.92	0
						22.94	0
						22.96	0
						22.98	0
						23	0
						23.02	0
						23.04	0
						23.06	0
						23.08	0
						23.1	0
						23.12	0
						23.14	0
						23.16	0
						23.18	0
						23.2	0
						23.22	0
						23.24	0
						23.26	0
						23.28	0
						23.3	0
						23.32	0
						23.34	0
						23.36	0
						23.38	0
						23.4	0
						23.42	0
						23.44	0
						23.46	0
						23.48	0
						23.5	0
						23.52	0
						23.54	0
						23.56	0
						23.58	0
						23.6	0
						23.62	0
						23.64	0
						23.66	0
						23.68	0
						23.7	0
						23.72	0
						23.74	0
						23.76	0
						23.78	0
						23.8	0
						23.82	0
						23.84	0
						23.86	0
						23.88	0
						23.9	0
						23.92	0
						23.94	0
						23.96	0
						23.98	0
						24	0
						24.02	0
						24.04	0
						24.06	0
						24.08	0
						24.1	0
						24.12	0
						24.14	0
						24.16	0
						24.18	0
						24.2	0
						24.22	0
						24.24	0
						24.26	0
						24.28	0
						24.3	0
						24.32	0
						24.34	0
						24.36	0
						24.38	0
						24.4	0
						24.42	0
						24.44	0
						24.46	0
						24.48	0
						24.5	0
						24.52	0
						24.54	0
						24.56	0
						24.58	0
						24.6	0
						24.62	0
						24.64	0
						24.66	0
						24.68	0
						24.7	0
						24.72	0
						24.74	0
						24.76	0
						24.78	0
						24.8	0
						24.82	0
						24.84	0
						24.86	0
						24.88	0
						24.9	0
						24.92	0
						24.94	0
						24.96	0
						24.98	0
						25	0
						25.02	0
						25.04	0
						25.06	0
						25.08	0
						25.1	0
						25.12	0
						25.14	0
						25.16	0
						25.18	0
						25.2	0
						25.22	0
						25.24	0
						25.26	0
						25.28	0
						25.3	0
						25.32	0
						25.34	0
						25.36	0
						25.38	0
						25.4	0
						25.42	0
						25.44	0
						25.46	0
						25.48	0
						25.5	0
						25.52	0
						25.54	0
						25.56	0
						25.58	0
						25.6	0
						25.62	0
						25.64	0
						25.66	0
						25.68	0
						25.7	0
						25.72	0
						25.74	0
						25.76	0
						25.78	0
						25.8	0
						25.82	0
						25.84	0
						25.86	0
						25.88	0
						25.9	0
						25.92	0
						25.94	0
						25.96	0
						25.98	0
						26	0
						26.02	0
						26.04	0
						26.06	0
						26.08	0
						26.1	0
						26.12	0
						26.14	0
						26.16	0
						26.18	0
						26.2	0
						26.22	0
						26.24	0
						26.26	0
						26.28	0
						26.3	0
						26.32	0
						26.34	0
						26.36	0
						26.38	0
						26.4	0
						26.42	0
						26.44	0
						26.46	0
						26.48	0
						26.5	0
						26.52	0
						26.54	0
						26.56	0
						26.58	0
						26.6	0
						26.62	0
						26.64	0
						26.66	0
						26.68	0
						26.7	0
						26.72	0
						26.74	0
						26.76	0
						26.78	0
						26.8	0
						26.82	0
						26.84	0
						26.86	0
						26.88	0
						26.9	0
						26.92	0
						26.94	0
						26.96	0
						26.98	0
						27	0
						27.02	0
						27.04	0
						27.06	0
						27.08	0
						27.1	0
						27.12	0
						27.14	0
						27.16	0
						27.18	0
						27.2	0
						27.22	0
						27.24	0
						27.26	0
						27.28	0
						27.3	0
						27.32	0
						27.34	0
						27.36	0
						27.38	0
						27.4	0
						27.42	0
						27.44	0
						27.46	0
						27.48	0
						27.5	0
						27.52	0
						27.54	0
						27.56	0
						27.58	0
						27.6	0
						27.62	0
						27.64	0
						27.66	0
						27.68	0
						27.7	0
						27.72	0
						27.74	0
						27.76	0
						27.78	0
						27.8	0
						27.82	0
						27.84	0
						27.86	0
						27.88	0
						27.9	0
						27.92	0
						27.94	0
						27.96	0
						27.98	0
						28	0
						28.02	0
						28.04	0
						28.06	0
						28.08	0
						28.1	0
						28.12	0
						28.14	0
						28.16	0
						28.18	0
						28.2	0
						28.22	0
						28.24	0
						28.26	0
						28.28	0
						28.3	0
						28.32	0
						28.34	0
						28.36	0
						28.38	0
						28.4	0
						28.42	0
						28.44	0
						28.46	0
						28.48	0
						28.5	0
						28.52	0
						28.54	0
						28.56	0
						28.58	0
						28.6	0
						28.62	0
						28.64	0
						28.66	0
						28.68	0
						28.7	0
						28.72	0
						28.74	0
						28.76	0
						28.78	0
						28.8	0
						28.82	0
						28.84	0
						28.86	0
						28.88	0
						28.9	0
						28.92	0
						28.94	0
						28.96	0
						28.98	0
						29	0
						29.02	0
						29.04	0
						29.06	0
						29.08	0
						29.1	0
						29.12	0
						29.14	0
						29.16	0
						29.18	0
						29.2	0
						29.22	0
						29.24	0
						29.26	0
						29.28	0
						29.3	0
						29.32	0
						29.34	0
						29.36	0
						29.38	0
						29.4	0
						29.42	0
						29.44	0
						29.46	0
						29.48	0
						29.5	0
						29.52	0
						29.54	0
						29.56	0
						29.58	0
						29.6	0
						29.62	0
						29.64	0
						29.66	0
						29.68	0
						29.7	0
						29.72	0
						29.74	0
						29.76	0
						29.78	0
						29.8	0
						29.82	0
						29.84	0
						29.86	0
						29.88	0
						29.9	0
						29.92	0
						29.94	0
						29.96	0
						29.98	0
						30	0
						30.02	0
						30.04	0
						30.06	0
						30.08	0
						30.1	0
						30.12	0
						30.14	0
						30.16	0
						30.18	0
						30.2	0
						30.22	0
						30.24	0
						30.26	0
						30.28	0
						30.3	0
						30.32	0
						30.34	0
						30.36	0
						30.38	0
						30.4	0
						30.42	0
						30.44	0
						30.46	0
						30.48	0
						30.5	0
						30.52	0
						30.54	0
						30.56	0
						30.58	0
						30.6	0
						30.62	0
						30.64	0
						30.66	0
						30.68	0
						30.7	0
						30.72	0
						30.74	0
						30.76	0
						30.78	0
						30.8	0
						30.82	0
						30.84	0
						30.86	0
						30.88	0
						30.9	0
						30.92	0
						30.94	0
						30.96	0
						30.98	0
						31	0
						31.02	0
						31.04	0
						31.06	0
						31.08	0
						31.1	0
						31.12	0
						31.14	0
						31.16	0
						31.18	0
						31.2	0
						31.22	0
						31.24	0
						31.26	0
						31.28	0
						31.3	0
						31.32	0
						31.34	0
						31.36	0
						31.38	0
						31.4	0
						31.42	0
						31.44	0
						31.46	0
						31.48	0
						31.5	0
						31.52	0
						31.54	0
						31.56	0
						31.58	0
						31.6	0
						31.62	0
						31.64	0
						31.66	0
						31.68	0
						31.7	0
						31.72	0
						31.74	0
						31.76	0
						31.78	0
						31.8	0
						31.82	0
						31.84	0
						31.86	0
						31.88	0
						31.9	0
						31.92	0
						31.94	0
						31.96	0
						31.98	0
						32	0
						32.02	0
						32.04	0
						32.06	0
						32.08	0
						32.1	0
						32.12	0
						32.14	0
						32.16	0
						32.18	0
						32.2	0
						32.22	0
						32.24	0
						32.26	0
						32.28	0
						32.3	0
						32.32	0
						32.34	0
						32.36	0
						32.38	0
						32.4	0
						32.42	0
						32.44	0
						32.46	0
						32.48	0
						32.5	0
						32.52	0
						32.54	0
						32.56	0
						32.58	0
						32.6	0
						32.62	0
						32.64	0
						32.66	0
						32.68	0
						32.7	0
						32.72	0
						32.74	0
						32.76	0
						32.78	0
						32.8	0
						32.82	0
						32.84	0
						32.86	0
						32.88	0
						32.9	0
						32.92	0
						32.94	0
						32.96	0
						32.98	0
						33	0
						33.02	0
						33.04	0
						33.06	0
						33.08	0
						33.1	0
						33.12	0
						33.14	0
						33.16	0
						33.18	0
						33.2	0
						33.22	0
						33.24	0
						33.26	0
						33.28	0
						33.3	0
						33.32	0
						33.34	0
						33.36	0
						33.38	0
						33.4	0
						33.42	0
						33.44	0
						33.46	0
						33.48	0
						33.5	0
						33.52	0
						33.54	0
						33.56	0
						33.58	0
						33.6	0
						33.62	0
						33.64	0
						33.66	0
						33.68	0
						33.7	0
						33.72	0
						33.74	0
						33.76	0
						33.78	0
						33.8	0
						33.82	0
						33.84	0
						33.86	0
						33.88	0
						33.9	0
						33.92	0
						33.94	0
						33.96	0
						33.98	0
						34	0
						34.02	0
						34.04	0
						34.06	0
						34.08	0
						34.1	0
						34.12	0
						34.14	0
						34.16	0
						34.18	0
						34.2	0
						34.22	0
						34.24	0
						34.26	0
						34.28	0
						34.3	0
						34.32	0
						34.34	0
						34.36	0
						34.38	0
						34.4	0
						34.42	0
						34.44	0
						34.46	0
						34.48	0
						34.5	0
						34.52	0
						34.54	0
						34.56	0
						34.58	0
						34.6	0
						34.62	0
						34.64	0
						34.66	0
						34.68	0
						34.7	0
						34.72	0
						34.74	0
						34.76	0
						34.78	0
						34.8	0
						34.82	0
						34.84	0
						34.86	0
						34.88	0
						34.9	0
						34.92	0
						34.94	0
						34.96	0
						34.98	0
						35	0
						35.02	0
						35.04	0
						35.06	0
						35.08	0
						35.1	0
						35.12	0
						35.14	0
						35.16	0
						35.18	0
						35.2	0
						35.22	0
						35.24	0
						35.26	0
						35.28	0
						35.3	0
						35.32	0
						35.34	0
						35.36	0
						35.38	0
						35.4	0
						35.42	0
						35.44	0
						35.46	0
						35.48	0
						35.5	0
						35.52	0
						35.54	0
						35.56	0
						35.58	0
						35.6	0
						35.62	0
						35.64	0
						35.66	0
						35.68	0
						35.7	0
						35.72	0
						35.74	0
						35.76	0
						35.78	0
						35.8	0
						35.82	0
						35.84	0
						35.86	0
						35.88	0
						35.9	0
						35.92	0
						35.94	0
						35.96	0
						35.98	0
						36	0
						36.02	0
						36.04	0
						36.06	0
						36.08	0
						36.1	0
						36.12	0
						36.14	0
						36.16	0
						36.18	0
						36.2	0
						36.22	0
						36.24	0
						36.26	0
						36.28	0
						36.3	0
						36.32	0
						36.34	0
						36.36	0
						36.38	0
						36.4	0
						36.42	0
						36.44	0
						36.46	0
						36.48	0
						36.5	0
						36.52	0
						36.54	0
						36.56	0
						36.58	0
						36.6	0
						36.62	0
						36.64	0
						36.66	0
						36.68	0
						36.7	0
						36.72	0
						36.74	0
						36.76	0
						36.78	0
						36.8	0
						36.82	0
						36.84	0
						36.86	0
						36.88	0
						36.9	0
						36.92	0
						36.94	0
						36.96	0
						36.98	0
						37	0
						37.02	0
						37.04	0
						37.06	0
						37.08	0
						37.1	0
						37.12	0
						37.14	0
						37.16	0
						37.18	0
						37.2	0
						37.22	0
						37.24	0
						37.26	0
						37.28	0
						37.3	0
						37.32	0
						37.34	0
						37.36	0
						37.38	0
						37.4	0
						37.42	0
						37.44	0
						37.46	0
						37.48	0
						37.5	0
						37.52	0
						37.54	0
						37.56	0
						37.58	0
						37.6	0
						37.62	0
						37.64	0
						37.66	0
						37.68	0
						37.7	0
						37.72	0
						37.74	0
						37.76	0
						37.78	0
						37.8	0
						37.82	0
						37.84	0
						37.86	0
						37.88	0
						37.9	0
						37.92	0
						37.94	0
						37.96	0
						37.98	0
						38	0
						38.02	0
						38.04	0
						38.06	0
						38.08	0
						38.1	0
						38.12	0
						38.14	0
						38.16	0
						38.18	0
						38.2	0
						38.22	0
						38.24	0
						38.26	0
						38.28	0
						38.3	0
						38.32	0
						38.34	0
						38.36	0
						38.38	0
						38.4	0
						38.42	0
						38.44	0
						38.46	0
						38.48	0
						38.5	0
						38.52	0
						38.54	0
						38.56	0
						38.58	0
						38.6	0
						38.62	0
						38.64	0
						38.66	0
						38.68	0
						38.7	0
						38.72	0
						38.74	0
						38.76	0
						38.78	0
						38.8	0
						38.82	0
						38.84	0
						38.86	0
						38.88	0
						38.9	0
						38.92	0
						38.94	0
						38.96	0
						38.98	0
						39	0
						39.02	0
						39.04	0
						39.06	0
						39.08	0
						39.1	0
						39.12	0
						39.14	0
						39.16	0
						39.18	0
						39.2	0
						39.22	0
						39.24	0
						39.26	0
						39.28	0
						39.3	0
						39.32	0
						39.34	0
						39.36	0
						39.38	0
						39.4	0
						39.42	0
						39.44	0
						39.46	0
						39.48	0
						39.5	0
						39.52	0
						39.54	0
						39.56	0
						39.58	0
						39.6	0
						39.62	0
						39.64	0
						39.66	0
						39.68	0
						39.7	0
						39.72	0
						39.74	0
						39.76	0
						39.78	0
						39.8	0
						39.82	0
						39.84	0
						39.86	0
						39.88	0
						39.9	0
						39.92	0
						39.94	0
[truncated: 3,003 more rows]

## Sheet: fig_4B
Optimised TMSD-F			TMSD-NF			FFL			Perfect response
miRNA input	Fluorescence		miRNA input	Fluorescence		miRNA input	Fluorescence		miRNA input	Fluorescence
0	0.000114664		0	0		0	0.00866401		0	0
0.5	0.000845642		0.5	7.27718e-06		0.5	0.00921121		0.01	0
1	0.00159464		1	1.42106e-05		1	0.00980758		0.02	0
1.5	0.00236213		1.5	2.08377e-05		1.5	0.0104333		0.03	0
2	0.00314833		2	2.71791e-05		2	0.0110681		0.04	0
2.5	0.00395362		2.5	3.32608e-05		2.5	0.0116934		0.05	0
3	0.00477868		3	3.91037e-05		3	0.012294		0.06	0
3.5	0.00562321		3.5	4.47262e-05		3.5	0.012859		0.07	0
4	0.00648819		4	5.01503e-05		4	0.0133815		0.08	0
4.5	0.00737384		4.5	5.538e-05		4.5	0.0138576		0.09	0
5	0.0082807		5	6.04413e-05		5	0.0142865		0.1	0
5.5	0.00920888		5.5	6.53455e-05		5.5	0.0146686		0.11	0
6	0.010159		6	7.01044e-05		6	0.0150057		0.12	0
6.5	0.0111316		6.5	7.47196e-05		6.5	0.0153005		0.13	0
7	0.0121271		7	7.92114e-05		7	0.0155556		0.14	0
7.5	0.0131459		7.5	8.35888e-05		7.5	0.0157741		0.15	0
8	0.0141884		8	8.78582e-05		8	0.015959		0.16	0
8.5	0.0152552		8.5	9.20277e-05		8.5	0.016113		0.17	0
9	0.0163468		9	9.61052e-05		9	0.016239		0.18	0
9.5	0.0174639		9.5	0.000100098		9.5	0.0163394		0.19	0
10	0.0186066		10	0.000104011		10	0.0164167		0.2	0
10.5	0.0197759		10.5	0.000107852		10.5	0.0164731		0.21	0
11	0.0209722		11	0.000111627		11	0.0165106		0.22	0
11.5	0.0221958		11.5	0.00011534		11.5	0.0165311		0.23	0
12	0.0234482		12	0.000118996		12	0.0165364		0.24	0
12.5	0.0247291		12.5	0.000122601		12.5	0.016528		0.25	0
13	0.0260396		13	0.000126159		13	0.0165074		0.26	0
13.5	0.0273802		13.5	0.000129674		13.5	0.016476		0.27	0
14	0.0287517		14	0.000133154		14	0.016435		0.28	0
14.5	0.0301546		14.5	0.000136592		14.5	0.0163856		0.29	0
15	0.0315901		15	0.000140003		15	0.0163289		0.3	0
15.5	0.0330588		15.5	0.000143387		15.5	0.016266		0.31	0
16	0.0345617		16	0.000146747		16	0.0161976		0.32	0
16.5	0.0360985		16.5	0.000150087		16.5	0.0161248		0.33	0
17	0.0376714		17	0.00015341		17	0.0160484		0.34	0
17.5	0.0392808		17.5	0.000156719		17.5	0.0159692		0.35	0
18	0.0409275		18	0.000160018		18	0.0158878		0.36	0
18.5	0.0426132		18.5	0.000163309		18.5	0.0158051		0.37	0
19	0.0443381		19	0.000166595		19	0.0157217		0.38	0
19.5	0.0461034		19.5	0.00016988		19.5	0.0156383		0.39	0
20	0.0479105		20	0.000173167		20	0.0155555		0.4	0
20.5	0.0497603		20.5	0.000176457		20.5	0.015474		0.41	0
21	0.051654		21	0.000179755		21	0.0153945		0.42	0
21.5	0.053593		21.5	0.000183064		21.5	0.0153174		0.43	0
22	0.0555785		22	0.000186387		22	0.0152436		0.44	0
22.5	0.0576118		22.5	0.000189726		22.5	0.0151735		0.45	0
23	0.0596949		23	0.000193083		23	0.015108		0.46	0
23.5	0.0618285		23.5	0.000196463		23.5	0.0150477		0.47	0
24	0.0640149		24	0.000199869		24	0.0149933		0.48	0
24.5	0.0662553		24.5	0.000203304		24.5	0.0149457		0.49	0
25	0.0685517		25	0.000206772		25	0.0149056		0.5	0
25.5	0.0709065		25.5	0.000210275		25.5	0.014874		0.51	0
26	0.0733197		26	0.000213817		26	0.0148519		0.52	0
26.5	0.0757956		26.5	0.000217401		26.5	0.0148404		0.53	0
27	0.0783345		27	0.000221032		27	0.0148407		0.54	0
27.5	0.0809413		27.5	0.000224715		27.5	0.0148542		0.55	0
28	0.083616		28	0.000228451		28	0.0148825		0.56	0
28.5	0.0863625		28.5	0.000232248		28.5	0.0149274		0.57	0
29	0.0891827		29	0.000236109		29	0.0149911		0.58	0
29.5	0.0920804		29.5	0.000240037		29.5	0.0150759		0.59	0
30	0.0950582		30	0.000244041		30	0.0151847		0.6	0
30.5	0.0981199		30.5	0.000248124		30.5	0.015321		0.61	0
31	0.101269		31	0.000252293		31	0.0154888		0.62	0
31.5	0.104509		31.5	0.000256554		31.5	0.015693		0.63	0
32	0.107845		32	0.000260914		32	0.0159395		0.64	0
32.5	0.111281		32.5	0.000265381		32.5	0.0162358		0.65	0
33	0.114821		33	0.00026996		33	0.0165908		0.66	0
33.5	0.118471		33.5	0.000274662		33.5	0.0170158		0.67	0
34	0.122237		34	0.000279489		34	0.0175247		0.68	0
34.5	0.126125		34.5	0.00028448		34.5	0.0181355		0.69	0
35	0.130143		35	0.000289612		35	0.0188704		0.7	0
35.5	0.134294		35.5	0.000294911		35.5	0.0197582		0.71	0
36	0.138591		36	0.000300387		36	0.0208348		0.72	0
36.5	0.143041		36.5	0.000306056		36.5	0.0221455		0.73	0
37	0.147655		37	0.000311943		37	0.0237463		0.74	0
37.5	0.152442		37.5	0.00031806		37.5	0.0257049		0.75	0
38	0.157415		38	0.000324426		38	0.0281006		0.76	0
38.5	0.162588		38.5	0.000331069		38.5	0.0310231		0.77	0
39	0.167976		39	0.000338013		39	0.0345697		0.78	0
39.5	0.173596		39.5	0.000345291		39.5	0.0388435		0.79	0
40	0.179469		40	0.00035294		40	0.0439518		0.8	0
40.5	0.185616		40.5	0.000360995		40.5	0.050007		0.81	0
41	0.192063		41	0.000369507		41	0.0571286		0.82	0
41.5	0.19884		41.5	0.000378533		41.5	0.0654458		0.83	0
42	0.205983		42	0.000388135		42	0.0750987		0.84	0
42.5	0.213532		42.5	0.000398396		42.5	0.0862391		0.85	0
43	0.221538		43	0.000409411		43	0.0990285		0.86	0
43.5	0.230059		43.5	0.000421299		43.5	0.113635		0.87	0
44	0.239169		44	0.000434199		44	0.130228		0.88	0
44.5	0.248957		44.5	0.000448298		44.5	0.14897		0.89	0
45	0.25954		45	0.000463833		45	0.17001		0.9	0
45.5	0.271065		45.5	0.000481118		45.5	0.193468		0.91	0
46	0.283732		46	0.000500576		46	0.219427		0.92	0
46.5	0.297812		46.5	0.000522807		46.5	0.247915		0.93	0
47	0.313697		47	0.000548684		47	0.278894		0.94	0
47.5	0.331977		47.5	0.00057956		47.5	0.312248		0.95	0
48	0.35361		48	0.000617744		48	0.347778		0.96	0
48.5	0.380344		48.5	0.00066739		48.5	0.385191		0.97	0
49	0.415901		49	0.000738153		49	0.424114		0.98	0
49.5	0.471274		49.5	0.00085973		49.5	0.464098		0.99	0
50	0.593753		50	0.00142578		50	0.50464		1	0
50.5	0.797779		50.5	0.0300013		50.5	0.545206		1.01	0
51	0.921424		51	0.0600017		51	0.585259		1.02	0
51.5	0.971289		51.5	0.0900001		51.5	0.624287		1.03	0
52	0.989547		52	0.12		52	0.66183		1.04	0
52.5	0.996132		52.5	0.15		52.5	0.697497		1.05	0
53	0.998534		53	0.18		53	0.730982		1.06	0
53.5	0.99943		53.5	0.21		53.5	0.762071		1.07	0
54	0.999772		54	0.24		54	0.790634		1.08	0
54.5	0.999907		54.5	0.270001		54.5	0.816627		1.09	0
55	0.999961		55	0.3		55	0.840075		1.1	0
55.5	0.999983		55.5	0.33		55.5	0.861058		1.11	0
56	0.999992		56	0.36		56	0.879704		1.12	0
56.5	0.999997		56.5	0.39		56.5	0.896166		1.13	0
57	0.999998		57	0.42		57	0.910619		1.14	0
57.5	0.999999		57.5	0.45		57.5	0.923244		1.15	0
58	1		58	0.48		58	0.934225		1.16	0
58.5	1		58.5	0.51		58.5	0.943739		1.17	0
59	1		59	0.54		59	0.951955		1.18	0
59.5	1		59.5	0.57		59.5	0.959028		1.19	0
60	1		60	0.6		60	0.965103		1.2	0
60.5	1		60.5	0.63		60.5	0.970309		1.21	0
61	1		61	0.660002		61	0.974762		1.22	0
61.5	1		61.5	0.69		61.5	0.978565		1.23	0
62	1		62	0.720001		62	0.981807		1.24	0
62.5	1		62.5	0.750001		62.5	0.984568		1.25	0
63	1		63	0.780002		63	0.986918		1.26	0
63.5	1		63.5	0.810001		63.5	0.988915		1.27	0
64	1		64	0.840001		64	0.99061		1.28	0
64.5	1		64.5	0.870001		64.5	0.99205		1.29	0
65	1		65	0.900003		65	0.993271		1.3	0
65.5	1		65.5	0.930001		65.5	0.994306		1.31	0
66	1		66	0.960001		66	0.995183		1.32	0
66.5	1		66.5	0.990001		66.5	0.995926		1.33	0
67	1		67	0.999954		67	0.996555		1.34	0
67.5	1		67.5	0.999982		67.5	0.997087		1.35	0
68	1		68	0.999989		68	0.997537		1.36	0
68.5	1		68.5	0.999992		68.5	0.997919		1.37	0
69	1		69	0.999994		69	0.998241		1.38	0
69.5	1		69.5	0.999995		69.5	0.998514		1.39	0
70	1		70	0.999996		70	0.998744		1.4	0
70.5	1		70.5	0.999996		70.5	0.998939		1.41	0
71	1		71	0.999997		71	0.999104		1.42	0
71.5	1		71.5	0.999997		71.5	0.999243		1.43	0
72	1		72	0.999998		72	0.999361		1.44	0
72.5	1		72.5	0.999998		72.5	0.99946		1.45	0
73	1		73	0.999998		73	0.999544		1.46	0
73.5	1		73.5	0.999998		73.5	0.999615		1.47	0
74	1		74	0.999998		74	0.999675		1.48	0
74.5	1		74.5	0.999998		74.5	0.999726		1.49	0
75	1		75	0.999999		75	0.999768		1.5	0
75.5	1		75.5	0.999999		75.5	0.999804		1.51	0
76	1		76	0.999999		76	0.999835		1.52	0
76.5	1		76.5	0.999999		76.5	0.999861		1.53	0
77	1		77	0.999999		77	0.999882		1.54	0
77.5	1		77.5	0.999999		77.5	0.999901		1.55	0
78	1		78	0.999999		78	0.999916		1.56	0
78.5	1		78.5	0.999999		78.5	0.999929		1.57	0
79	1		79	0.999999		79	0.99994		1.58	0
79.5	1		79.5	0.999999		79.5	0.99995		1.59	0
80	1		80	0.999999		80	0.999958		1.6	0
80.5	1		80.5	0.999999		80.5	0.999964		1.61	0
81	1		81	0.999999		81	0.99997		1.62	0
81.5	1		81.5	0.999999		81.5	0.999975		1.63	0
82	1		82	0.999999		82	0.999979		1.64	0
82.5	1		82.5	0.999999		82.5	0.999982		1.65	0
83	1		83	1		83	0.999985		1.66	0
83.5	1		83.5	1		83.5	0.999987		1.67	0
84	1		84	1		84	0.999989		1.68	0
84.5	1		84.5	1		84.5	0.999991		1.69	0
85	1		85	1		85	0.999992		1.7	0
85.5	1		85.5	1		85.5	0.999994		1.71	0
86	1		86	1		86	0.999995		1.72	0
86.5	1		86.5	1		86.5	0.999995		1.73	0
87	1		87	1		87	0.999996		1.74	0
87.5	1		87.5	1		87.5	0.999997		1.75	0
88	1		88	1		88	0.999997		1.76	0
88.5	1		88.5	1		88.5	0.999998		1.77	0
89	1		89	1		89	0.999998		1.78	0
89.5	1		89.5	1		89.5	0.999998		1.79	0
90	1		90	1		90	0.999999		1.8	0
90.5	1		90.5	1		90.5	0.999999		1.81	0
91	1		91	1		91	0.999999		1.82	0
91.5	1		91.5	1		91.5	0.999999		1.83	0
92	1		92	1		92	0.999999		1.84	0
92.5	1		92.5	1		92.5	0.999999		1.85	0
93	1		93	1		93	1		1.86	0
93.5	1		93.5	1		93.5	1		1.87	0
94	1		94	1		94	1		1.88	0
94.5	1		94.5	1		94.5	1		1.89	0
95	1		95	1		95	1		1.9	0
95.5	1		95.5	1		95.5	1		1.91	0
96	1		96	1		96	1		1.92	0
96.5	1		96.5	1		96.5	1		1.93	0
97	1		97	1		97	1		1.94	0
97.5	1		97.5	1		97.5	1		1.95	0
98	1		98	1		98	1		1.96	0
98.5	1		98.5	1		98.5	1		1.97	0
99	1		99	1		99	1		1.98	0
99.5	1		99.5	1		99.5	1		1.99	0
100	1		100	1		100	1		2	0
									2.01	0
									2.02	0
									2.03	0
									2.04	0
									2.05	0
									2.06	0
									2.07	0
									2.08	0
									2.09	0
									2.1	0
									2.11	0
									2.12	0
									2.13	0
									2.14	0
									2.15	0
									2.16	0
									2.17	0
									2.18	0
									2.19	0
									2.2	0
									2.21	0
									2.22	0
									2.23	0
									2.24	0
									2.25	0
									2.26	0
									2.27	0
									2.28	0
									2.29	0
									2.3	0
									2.31	0
									2.32	0
									2.33	0
									2.34	0
									2.35	0
									2.36	0
									2.37	0
									2.38	0
									2.39	0
									2.4	0
									2.41	0
									2.42	0
									2.43	0
									2.44	0
									2.45	0
									2.46	0
									2.47	0
									2.48	0
									2.49	0
									2.5	0
									2.51	0
									2.52	0
									2.53	0
									2.54	0
									2.55	0
									2.56	0
									2.57	0
									2.58	0
									2.59	0
									2.6	0
									2.61	0
									2.62	0
									2.63	0
									2.64	0
									2.65	0
									2.66	0
									2.67	0
									2.68	0
									2.69	0
									2.7	0
									2.71	0
									2.72	0
									2.73	0
									2.74	0
									2.75	0
									2.76	0
									2.77	0
									2.78	0
									2.79	0
									2.8	0
									2.81	0
									2.82	0
									2.83	0
									2.84	0
									2.85	0
									2.86	0
									2.87	0
									2.88	0
									2.89	0
									2.9	0
									2.91	0
									2.92	0
									2.93	0
									2.94	0
									2.95	0
									2.96	0
									2.97	0
									2.98	0
									2.99	0
									3	0
									3.01	0
									3.02	0
									3.03	0
									3.04	0
									3.05	0
									3.06	0
									3.07	0
									3.08	0
									3.09	0
									3.1	0
									3.11	0
									3.12	0
									3.13	0
									3.14	0
									3.15	0
									3.16	0
									3.17	0
									3.18	0
									3.19	0
									3.2	0
									3.21	0
									3.22	0
									3.23	0
									3.24	0
									3.25	0
									3.26	0
									3.27	0
									3.28	0
									3.29	0
									3.3	0
									3.31	0
									3.32	0
									3.33	0
									3.34	0
									3.35	0
									3.36	0
									3.37	0
									3.38	0
									3.39	0
									3.4	0
									3.41	0
									3.42	0
									3.43	0
									3.44	0
									3.45	0
									3.46	0
									3.47	0
									3.48	0
									3.49	0
									3.5	0
									3.51	0
									3.52	0
									3.53	0
									3.54	0
									3.55	0
									3.56	0
									3.57	0
									3.58	0
									3.59	0
									3.6	0
									3.61	0
									3.62	0
									3.63	0
									3.64	0
									3.65	0
									3.66	0
									3.67	0
									3.68	0
									3.69	0
									3.7	0
									3.71	0
									3.72	0
									3.73	0
									3.74	0
									3.75	0
									3.76	0
									3.77	0
									3.78	0
									3.79	0
									3.8	0
									3.81	0
									3.82	0
									3.83	0
									3.84	0
									3.85	0
									3.86	0
									3.87	0
									3.88	0
									3.89	0
									3.9	0
									3.91	0
									3.92	0
									3.93	0
									3.94	0
									3.95	0
									3.96	0
									3.97	0
									3.98	0
									3.99	0
									4	0
									4.01	0
									4.02	0
									4.03	0
									4.04	0
									4.05	0
									4.06	0
									4.07	0
									4.08	0
									4.09	0
									4.1	0
									4.11	0
									4.12	0
									4.13	0
									4.14	0
									4.15	0
									4.16	0
									4.17	0
									4.18	0
									4.19	0
									4.2	0
									4.21	0
									4.22	0
									4.23	0
									4.24	0
									4.25	0
									4.26	0
									4.27	0
									4.28	0
									4.29	0
									4.3	0
									4.31	0
									4.32	0
									4.33	0
									4.34	0
									4.35	0
									4.36	0
									4.37	0
									4.38	0
									4.39	0
									4.4	0
									4.41	0
									4.42	0
									4.43	0
									4.44	0
									4.45	0
									4.46	0
									4.47	0
									4.48	0
									4.49	0
									4.5	0
									4.51	0
									4.52	0
									4.53	0
									4.54	0
									4.55	0
									4.56	0
									4.57	0
									4.58	0
									4.59	0
									4.6	0
									4.61	0
									4.62	0
									4.63	0
									4.64	0
									4.65	0
									4.66	0
									4.67	0
									4.68	0
									4.69	0
									4.7	0
									4.71	0
									4.72	0
									4.73	0
									4.74	0
									4.75	0
									4.76	0
									4.77	0
									4.78	0
									4.79	0
									4.8	0
									4.81	0
									4.82	0
									4.83	0
									4.84	0
									4.85	0
									4.86	0
									4.87	0
									4.88	0
									4.89	0
									4.9	0
									4.91	0
									4.92	0
									4.93	0
									4.94	0
									4.95	0
									4.96	0
									4.97	0
									4.98	0
									4.99	0
									5	0
									5.01	0
									5.02	0
									5.03	0
									5.04	0
									5.05	0
									5.06	0
									5.07	0
									5.08	0
									5.09	0
									5.1	0
									5.11	0
									5.12	0
									5.13	0
									5.14	0
									5.15	0
									5.16	0
									5.17	0
									5.18	0
									5.19	0
									5.2	0
									5.21	0
									5.22	0
									5.23	0
									5.24	0
									5.25	0
									5.26	0
									5.27	0
									5.28	0
									5.29	0
									5.3	0
									5.31	0
									5.32	0
									5.33	0
									5.34	0
									5.35	0
									5.36	0
									5.37	0
									5.38	0
									5.39	0
									5.4	0
									5.41	0
									5.42	0
									5.43	0
									5.44	0
									5.45	0
									5.46	0
									5.47	0
									5.48	0
									5.49	0
									5.5	0
									5.51	0
									5.52	0
									5.53	0
									5.54	0
									5.55	0
									5.56	0
									5.57	0
									5.58	0
									5.59	0
									5.6	0
									5.61	0
									5.62	0
									5.63	0
									5.64	0
									5.65	0
									5.66	0
									5.67	0
									5.68	0
									5.69	0
									5.7	0
									5.71	0
									5.72	0
									5.73	0
									5.74	0
									5.75	0
									5.76	0
									5.77	0
									5.78	0
									5.79	0
									5.8	0
									5.81	0
									5.82	0
									5.83	0
									5.84	0
									5.85	0
									5.86	0
									5.87	0
									5.88	0
									5.89	0
									5.9	0
									5.91	0
									5.92	0
									5.93	0
									5.94	0
									5.95	0
									5.96	0
									5.97	0
									5.98	0
									5.99	0
									6	0
									6.01	0
									6.02	0
									6.03	0
									6.04	0
									6.05	0
									6.06	0
									6.07	0
									6.08	0
									6.09	0
									6.1	0
									6.11	0
									6.12	0
									6.13	0
									6.14	0
									6.15	0
									6.16	0
									6.17	0
									6.18	0
									6.19	0
									6.2	0
									6.21	0
									6.22	0
									6.23	0
									6.24	0
									6.25	0
									6.26	0
									6.27	0
									6.28	0
									6.29	0
									6.3	0
									6.31	0
									6.32	0
									6.33	0
									6.34	0
									6.35	0
									6.36	0
									6.37	0
									6.38	0
									6.39	0
									6.4	0
									6.41	0
									6.42	0
									6.43	0
									6.44	0
									6.45	0
									6.46	0
									6.47	0
									6.48	0
									6.49	0
									6.5	0
									6.51	0
									6.52	0
									6.53	0
									6.54	0
									6.55	0
									6.56	0
									6.57	0
									6.58	0
									6.59	0
									6.6	0
									6.61	0
									6.62	0
									6.63	0
									6.64	0
									6.65	0
									6.66	0
									6.67	0
									6.68	0
									6.69	0
									6.7	0
									6.71	0
									6.72	0
									6.73	0
									6.74	0
									6.75	0
									6.76	0
									6.77	0
									6.78	0
									6.79	0
									6.8	0
									6.81	0
									6.82	0
									6.83	0
									6.84	0
									6.85	0
									6.86	0
									6.87	0
									6.88	0
									6.89	0
									6.9	0
									6.91	0
									6.92	0
									6.93	0
									6.94	0
									6.95	0
									6.96	0
									6.97	0
									6.98	0
									6.99	0
									7	0
									7.01	0
									7.02	0
									7.03	0
									7.04	0
									7.05	0
									7.06	0
									7.07	0
									7.08	0
									7.09	0
									7.1	0
									7.11	0
									7.12	0
									7.13	0
									7.14	0
									7.15	0
									7.16	0
									7.17	0
									7.18	0
									7.19	0
									7.2	0
									7.21	0
									7.22	0
									7.23	0
									7.24	0
									7.25	0
									7.26	0
									7.27	0
									7.28	0
									7.29	0
									7.3	0
									7.31	0
									7.32	0
									7.33	0
									7.34	0
									7.35	0
									7.36	0
									7.37	0
									7.38	0
									7.39	0
									7.4	0
									7.41	0
									7.42	0
									7.43	0
									7.44	0
									7.45	0
									7.46	0
									7.47	0
									7.48	0
									7.49	0
									7.5	0
									7.51	0
									7.52	0
									7.53	0
									7.54	0
									7.55	0
									7.56	0
									7.57	0
									7.58	0
									7.59	0
									7.6	0
									7.61	0
									7.62	0
									7.63	0
									7.64	0
									7.65	0
									7.66	0
									7.67	0
									7.68	0
									7.69	0
									7.7	0
									7.71	0
									7.72	0
									7.73	0
									7.74	0
									7.75	0
									7.76	0
									7.77	0
									7.78	0
									7.79	0
									7.8	0
									7.81	0
									7.82	0
									7.83	0
									7.84	0
									7.85	0
									7.86	0
									7.87	0
									7.88	0
									7.89	0
									7.9	0
									7.91	0
									7.92	0
									7.93	0
									7.94	0
									7.95	0
									7.96	0
									7.97	0
									7.98	0
									7.99	0
									8	0
									8.01	0
									8.02	0
									8.03	0
									8.04	0
									8.05	0
									8.06	0
									8.07	0
									8.08	0
									8.09	0
									8.1	0
									8.11	0
									8.12	0
									8.13	0
									8.14	0
									8.15	0
									8.16	0
									8.17	0
									8.18	0
									8.19	0
									8.2	0
									8.21	0
									8.22	0
									8.23	0
									8.24	0
									8.25	0
									8.26	0
									8.27	0
									8.28	0
									8.29	0
									8.3	0
									8.31	0
									8.32	0
									8.33	0
									8.34	0
									8.35	0
									8.36	0
									8.37	0
									8.38	0
									8.39	0
									8.4	0
									8.41	0
									8.42	0
									8.43	0
									8.44	0
									8.45	0
									8.46	0
									8.47	0
									8.48	0
									8.49	0
									8.5	0
									8.51	0
									8.52	0
									8.53	0
									8.54	0
									8.55	0
									8.56	0
									8.57	0
									8.58	0
									8.59	0
									8.6	0
									8.61	0
									8.62	0
									8.63	0
									8.64	0
									8.65	0
									8.66	0
									8.67	0
									8.68	0
									8.69	0
									8.7	0
									8.71	0
									8.72	0
									8.73	0
									8.74	0
									8.75	0
									8.76	0
									8.77	0
									8.78	0
									8.79	0
									8.8	0
									8.81	0
									8.82	0
									8.83	0
									8.84	0
									8.85	0
									8.86	0
									8.87	0
									8.88	0
									8.89	0
									8.9	0
									8.91	0
									8.92	0
									8.93	0
									8.94	0
									8.95	0
									8.96	0
									8.97	0
									8.98	0
									8.99	0
									9	0
									9.01	0
									9.02	0
									9.03	0
									9.04	0
									9.05	0
									9.06	0
									9.07	0
									9.08	0
									9.09	0
									9.1	0
									9.11	0
									9.12	0
									9.13	0
									9.14	0
									9.15	0
									9.16	0
									9.17	0
									9.18	0
									9.19	0
									9.2	0
									9.21	0
									9.22	0
									9.23	0
									9.24	0
									9.25	0
									9.26	0
									9.27	0
									9.28	0
									9.29	0
									9.3	0
									9.31	0
									9.32	0
									9.33	0
									9.34	0
									9.35	0
									9.36	0
									9.37	0
									9.38	0
									9.39	0
									9.4	0
									9.41	0
									9.42	0
									9.43	0
									9.44	0
									9.45	0
									9.46	0
									9.47	0
									9.48	0
									9.49	0
									9.5	0
									9.51	0
									9.52	0
									9.53	0
									9.54	0
									9.55	0
									9.56	0
									9.57	0
									9.58	0
									9.59	0
									9.6	0
									9.61	0
									9.62	0
									9.63	0
									9.64	0
									9.65	0
									9.66	0
									9.67	0
									9.68	0
									9.69	0
									9.7	0
									9.71	0
									9.72	0
									9.73	0
									9.74	0
									9.75	0
									9.76	0
									9.77	0
									9.78	0
									9.79	0
									9.8	0
									9.81	0
									9.82	0
									9.83	0
									9.84	0
									9.85	0
									9.86	0
									9.87	0
									9.88	0
									9.89	0
									9.9	0
									9.91	0
									9.92	0
									9.93	0
									9.94	0
									9.95	0
									9.96	0
									9.97	0
									9.98	0
									9.99	0
									10	0
									10.01	0
									10.02	0
									10.03	0
									10.04	0
									10.05	0
									10.06	0
									10.07	0
									10.08	0
									10.09	0
									10.1	0
									10.11	0
									10.12	0
									10.13	0
									10.14	0
									10.15	0
									10.16	0
									10.17	0
									10.18	0
									10.19	0
									10.2	0
									10.21	0
									10.22	0
									10.23	0
									10.24	0
									10.25	0
									10.26	0
									10.27	0
									10.28	0
									10.29	0
									10.3	0
									10.31	0
									10.32	0
									10.33	0
									10.34	0
									10.35	0
									10.36	0
									10.37	0
									10.38	0
									10.39	0
									10.4	0
									10.41	0
									10.42	0
									10.43	0
									10.44	0
									10.45	0
									10.46	0
									10.47	0
									10.48	0
									10.49	0
									10.5	0
									10.51	0
									10.52	0
									10.53	0
									10.54	0
									10.55	0
									10.56	0
									10.57	0
									10.58	0
									10.59	0
									10.6	0
									10.61	0
									10.62	0
									10.63	0
									10.64	0
									10.65	0
									10.66	0
									10.67	0
									10.68	0
									10.69	0
									10.7	0
									10.71	0
									10.72	0
									10.73	0
									10.74	0
									10.75	0
									10.76	0
									10.77	0
									10.78	0
									10.79	0
									10.8	0
									10.81	0
									10.82	0
									10.83	0
									10.84	0
									10.85	0
									10.86	0
									10.87	0
									10.88	0
									10.89	0
									10.9	0
									10.91	0
									10.92	0
									10.93	0
									10.94	0
									10.95	0
									10.96	0
									10.97	0
									10.98	0
									10.99	0
									11	0
									11.01	0
									11.02	0
									11.03	0
									11.04	0
									11.05	0
									11.06	0
									11.07	0
									11.08	0
									11.09	0
									11.1	0
									11.11	0
									11.12	0
									11.13	0
									11.14	0
									11.15	0
									11.16	0
									11.17	0
									11.18	0
									11.19	0
									11.2	0
									11.21	0
									11.22	0
									11.23	0
									11.24	0
									11.25	0
									11.26	0
									11.27	0
									11.28	0
									11.29	0
									11.3	0
									11.31	0
									11.32	0
									11.33	0
									11.34	0
									11.35	0
									11.36	0
									11.37	0
									11.38	0
									11.39	0
									11.4	0
									11.41	0
									11.42	0
									11.43	0
									11.44	0
									11.45	0
									11.46	0
									11.47	0
									11.48	0
									11.49	0
									11.5	0
									11.51	0
									11.52	0
									11.53	0
									11.54	0
									11.55	0
									11.56	0
									11.57	0
									11.58	0
									11.59	0
									11.6	0
									11.61	0
									11.62	0
									11.63	0
									11.64	0
									11.65	0
									11.66	0
									11.67	0
									11.68	0
									11.69	0
									11.7	0
									11.71	0
									11.72	0
									11.73	0
									11.74	0
									11.75	0
									11.76	0
									11.77	0
									11.78	0
									11.79	0
									11.8	0
									11.81	0
									11.82	0
									11.83	0
									11.84	0
									11.85	0
									11.86	0
									11.87	0
									11.88	0
									11.89	0
									11.9	0
									11.91	0
									11.92	0
									11.93	0
									11.94	0
									11.95	0
									11.96	0
									11.97	0
									11.98	0
									11.99	0
									12	0
									12.01	0
									12.02	0
									12.03	0
									12.04	0
									12.05	0
									12.06	0
									12.07	0
									12.08	0
									12.09	0
									12.1	0
									12.11	0
									12.12	0
									12.13	0
									12.14	0
									12.15	0
									12.16	0
									12.17	0
									12.18	0
									12.19	0
									12.2	0
									12.21	0
									12.22	0
									12.23	0
									12.24	0
									12.25	0
									12.26	0
									12.27	0
									12.28	0
									12.29	0
									12.3	0
									12.31	0
									12.32	0
									12.33	0
									12.34	0
									12.35	0
									12.36	0
									12.37	0
									12.38	0
									12.39	0
									12.4	0
									12.41	0
									12.42	0
									12.43	0
									12.44	0
									12.45	0
									12.46	0
									12.47	0
									12.48	0
									12.49	0
									12.5	0
									12.51	0
									12.52	0
									12.53	0
									12.54	0
									12.55	0
									12.56	0
									12.57	0
									12.58	0
									12.59	0
									12.6	0
									12.61	0
									12.62	0
									12.63	0
									12.64	0
									12.65	0
									12.66	0
									12.67	0
									12.68	0
									12.69	0
									12.7	0
									12.71	0
									12.72	0
									12.73	0
									12.74	0
									12.75	0
									12.76	0
									12.77	0
									12.78	0
									12.79	0
									12.8	0
									12.81	0
									12.82	0
									12.83	0
									12.84	0
									12.85	0
									12.86	0
									12.87	0
									12.88	0
									12.89	0
									12.9	0
									12.91	0
									12.92	0
									12.93	0
									12.94	0
									12.95	0
									12.96	0
									12.97	0
									12.98	0
									12.99	0
									13	0
									13.01	0
									13.02	0
									13.03	0
									13.04	0
									13.05	0
									13.06	0
									13.07	0
									13.08	0
									13.09	0
									13.1	0
									13.11	0
									13.12	0
									13.13	0
									13.14	0
									13.15	0
									13.16	0
									13.17	0
									13.18	0
									13.19	0
									13.2	0
									13.21	0
									13.22	0
									13.23	0
									13.24	0
									13.25	0
									13.26	0
									13.27	0
									13.28	0
									13.29	0
									13.3	0
									13.31	0
									13.32	0
									13.33	0
									13.34	0
									13.35	0
									13.36	0
									13.37	0
									13.38	0
									13.39	0
									13.4	0
									13.41	0
									13.42	0
									13.43	0
									13.44	0
									13.45	0
									13.46	0
									13.47	0
									13.48	0
									13.49	0
									13.5	0
									13.51	0
									13.52	0
									13.53	0
									13.54	0
									13.55	0
									13.56	0
									13.57	0
									13.58	0
									13.59	0
									13.6	0
									13.61	0
									13.62	0
									13.63	0
									13.64	0
									13.65	0
									13.66	0
									13.67	0
									13.68	0
									13.69	0
									13.7	0
									13.71	0
									13.72	0
									13.73	0
									13.74	0
									13.75	0
									13.76	0
									13.77	0
									13.78	0
									13.79	0
									13.8	0
									13.81	0
									13.82	0
									13.83	0
									13.84	0
									13.85	0
									13.86	0
									13.87	0
									13.88	0
									13.89	0
									13.9	0
									13.91	0
									13.92	0
									13.93	0
									13.94	0
									13.95	0
									13.96	0
									13.97	0
									13.98	0
									13.99	0
									14	0
									14.01	0
									14.02	0
									14.03	0
									14.04	0
									14.05	0
									14.06	0
									14.07	0
									14.08	0
									14.09	0
									14.1	0
									14.11	0
									14.12	0
									14.13	0
									14.14	0
									14.15	0
									14.16	0
									14.17	0
									14.18	0
									14.19	0
									14.2	0
									14.21	0
									14.22	0
									14.23	0
									14.24	0
									14.25	0
									14.26	0
									14.27	0
									14.28	0
									14.29	0
									14.3	0
									14.31	0
									14.32	0
									14.33	0
									14.34	0
									14.35	0
									14.36	0
									14.37	0
									14.38	0
									14.39	0
									14.4	0
									14.41	0
									14.42	0
									14.43	0
									14.44	0
									14.45	0
									14.46	0
									14.47	0
									14.48	0
									14.49	0
									14.5	0
									14.51	0
									14.52	0
									14.53	0
									14.54	0
									14.55	0
									14.56	0
									14.57	0
									14.58	0
									14.59	0
									14.6	0
									14.61	0
									14.62	0
									14.63	0
									14.64	0
									14.65	0
									14.66	0
									14.67	0
									14.68	0
									14.69	0
									14.7	0
									14.71	0
									14.72	0
									14.73	0
									14.74	0
									14.75	0
									14.76	0
									14.77	0
									14.78	0
									14.79	0
									14.8	0
									14.81	0
									14.82	0
									14.83	0
									14.84	0
									14.85	0
									14.86	0
									14.87	0
									14.88	0
									14.89	0
									14.9	0
									14.91	0
									14.92	0
									14.93	0
									14.94	0
									14.95	0
									14.96	0
									14.97	0
									14.98	0
									14.99	0
									15	0
									15.01	0
									15.02	0
									15.03	0
									15.04	0
									15.05	0
									15.06	0
									15.07	0
									15.08	0
									15.09	0
									15.1	0
									15.11	0
									15.12	0
									15.13	0
									15.14	0
									15.15	0
									15.16	0
									15.17	0
									15.18	0
									15.19	0
									15.2	0
									15.21	0
									15.22	0
									15.23	0
									15.24	0
									15.25	0
									15.26	0
									15.27	0
									15.28	0
									15.29	0
									15.3	0
									15.31	0
									15.32	0
									15.33	0
									15.34	0
									15.35	0
									15.36	0
									15.37	0
									15.38	0
									15.39	0
									15.4	0
									15.41	0
									15.42	0
									15.43	0
									15.44	0
									15.45	0
									15.46	0
									15.47	0
									15.48	0
									15.49	0
									15.5	0
									15.51	0
									15.52	0
									15.53	0
									15.54	0
									15.55	0
									15.56	0
									15.57	0
									15.58	0
									15.59	0
									15.6	0
									15.61	0
									15.62	0
									15.63	0
									15.64	0
									15.65	0
									15.66	0
									15.67	0
									15.68	0
									15.69	0
									15.7	0
									15.71	0
									15.72	0
									15.73	0
									15.74	0
									15.75	0
									15.76	0
									15.77	0
									15.78	0
									15.79	0
									15.8	0
									15.81	0
									15.82	0
									15.83	0
									15.84	0
									15.85	0
									15.86	0
									15.87	0
									15.88	0
									15.89	0
									15.9	0
									15.91	0
									15.92	0
									15.93	0
									15.94	0
									15.95	0
									15.96	0
									15.97	0
									15.98	0
									15.99	0
									16	0
									16.01	0
									16.02	0
									16.03	0
									16.04	0
									16.05	0
									16.06	0
									16.07	0
									16.08	0
									16.09	0
									16.1	0
									16.11	0
									16.12	0
									16.13	0
									16.14	0
									16.15	0
									16.16	0
									16.17	0
									16.18	0
									16.19	0
									16.2	0
									16.21	0
									16.22	0
									16.23	0
									16.24	0
									16.25	0
									16.26	0
									16.27	0
									16.28	0
									16.29	0
									16.3	0
									16.31	0
									16.32	0
									16.33	0
									16.34	0
									16.35	0
									16.36	0
									16.37	0
									16.38	0
									16.39	0
									16.4	0
									16.41	0
									16.42	0
									16.43	0
									16.44	0
									16.45	0
									16.46	0
									16.47	0
									16.48	0
									16.49	0
									16.5	0
									16.51	0
									16.52	0
									16.53	0
									16.54	0
									16.55	0
									16.56	0
									16.57	0
									16.58	0
									16.59	0
									16.6	0
									16.61	0
									16.62	0
									16.63	0
									16.64	0
									16.65	0
									16.66	0
									16.67	0
									16.68	0
									16.69	0
									16.7	0
									16.71	0
									16.72	0
									16.73	0
									16.74	0
									16.75	0
									16.76	0
									16.77	0
									16.78	0
									16.79	0
									16.8	0
									16.81	0
									16.82	0
									16.83	0
									16.84	0
									16.85	0
									16.86	0
									16.87	0
									16.88	0
									16.89	0
									16.9	0
									16.91	0
									16.92	0
									16.93	0
									16.94	0
									16.95	0
									16.96	0
									16.97	0
									16.98	0
									16.99	0
									17	0
									17.01	0
									17.02	0
									17.03	0
									17.04	0
									17.05	0
									17.06	0
									17.07	0
									17.08	0
									17.09	0
									17.1	0
									17.11	0
									17.12	0
									17.13	0
									17.14	0
									17.15	0
									17.16	0
									17.17	0
									17.18	0
									17.19	0
									17.2	0
									17.21	0
									17.22	0
									17.23	0
									17.24	0
									17.25	0
									17.26	0
									17.27	0
									17.28	0
									17.29	0
									17.3	0
									17.31	0
									17.32	0
									17.33	0
									17.34	0
									17.35	0
									17.36	0
									17.37	0
									17.38	0
									17.39	0
									17.4	0
									17.41	0
									17.42	0
									17.43	0
									17.44	0
									17.45	0
									17.46	0
									17.47	0
									17.48	0
									17.49	0
									17.5	0
									17.51	0
									17.52	0
									17.53	0
									17.54	0
									17.55	0
									17.56	0
									17.57	0
									17.58	0
									17.59	0
									17.6	0
									17.61	0
									17.62	0
									17.63	0
									17.64	0
									17.65	0
									17.66	0
									17.67	0
									17.68	0
									17.69	0
									17.7	0
									17.71	0
									17.72	0
									17.73	0
									17.74	0
									17.75	0
									17.76	0
									17.77	0
									17.78	0
									17.79	0
									17.8	0
									17.81	0
									17.82	0
									17.83	0
									17.84	0
									17.85	0
									17.86	0
									17.87	0
									17.88	0
									17.89	0
									17.9	0
									17.91	0
									17.92	0
									17.93	0
									17.94	0
									17.95	0
									17.96	0
									17.97	0
									17.98	0
									17.99	0
									18	0
									18.01	0
									18.02	0
									18.03	0
									18.04	0
									18.05	0
									18.06	0
									18.07	0
									18.08	0
									18.09	0
									18.1	0
									18.11	0
									18.12	0
									18.13	0
									18.14	0
									18.15	0
									18.16	0
									18.17	0
									18.18	0
									18.19	0
									18.2	0
									18.21	0
									18.22	0
									18.23	0
									18.24	0
									18.25	0
									18.26	0
									18.27	0
									18.28	0
									18.29	0
									18.3	0
									18.31	0
									18.32	0
									18.33	0
									18.34	0
									18.35	0
									18.36	0
									18.37	0
									18.38	0
									18.39	0
									18.4	0
									18.41	0
									18.42	0
									18.43	0
									18.44	0
									18.45	0
									18.46	0
									18.47	0
									18.48	0
									18.49	0
									18.5	0
									18.51	0
									18.52	0
									18.53	0
									18.54	0
									18.55	0
									18.56	0
									18.57	0
									18.58	0
									18.59	0
									18.6	0
									18.61	0
									18.62	0
									18.63	0
									18.64	0
									18.65	0
									18.66	0
									18.67	0
									18.68	0
									18.69	0
									18.7	0
									18.71	0
									18.72	0
									18.73	0
									18.74	0
									18.75	0
									18.76	0
									18.77	0
									18.78	0
									18.79	0
									18.8	0
									18.81	0
									18.82	0
									18.83	0
									18.84	0
									18.85	0
									18.86	0
									18.87	0
									18.88	0
									18.89	0
									18.9	0
									18.91	0
									18.92	0
									18.93	0
									18.94	0
									18.95	0
									18.96	0
									18.97	0
									18.98	0
									18.99	0
									19	0
									19.01	0
									19.02	0
									19.03	0
									19.04	0
									19.05	0
									19.06	0
									19.07	0
									19.08	0
									19.09	0
									19.1	0
									19.11	0
									19.12	0
									19.13	0
									19.14	0
									19.15	0
									19.16	0
									19.17	0
									19.18	0
									19.19	0
									19.2	0
									19.21	0
									19.22	0
									19.23	0
									19.24	0
									19.25	0
									19.26	0
									19.27	0
									19.28	0
									19.29	0
									19.3	0
									19.31	0
									19.32	0
									19.33	0
									19.34	0
									19.35	0
									19.36	0
									19.37	0
									19.38	0
									19.39	0
									19.4	0
									19.41	0
									19.42	0
									19.43	0
									19.44	0
									19.45	0
									19.46	0
									19.47	0
									19.48	0
									19.49	0
									19.5	0
									19.51	0
									19.52	0
									19.53	0
									19.54	0
									19.55	0
									19.56	0
									19.57	0
									19.58	0
									19.59	0
									19.6	0
									19.61	0
									19.62	0
									19.63	0
									19.64	0
									19.65	0
									19.66	0
									19.67	0
									19.68	0
									19.69	0
									19.7	0
									19.71	0
									19.72	0
									19.73	0
									19.74	0
									19.75	0
									19.76	0
									19.77	0
									19.78	0
									19.79	0
									19.8	0
									19.81	0
									19.82	0
									19.83	0
									19.84	0
									19.85	0
									19.86	0
									19.87	0
									19.88	0
									19.89	0
									19.9	0
									19.91	0
									19.92	0
									19.93	0
									19.94	0
									19.95	0
									19.96	0
									19.97	0
[truncated: 8,003 more rows]

## Sheet: fig_4C
kf/ks1	ks3	score
0.141799	5.60034	0.902244
930.091	4.52289	8.82666
113.572	4.81739	8.12182
578.462	2.81498	8.94914
46.7004	2.25031	8.8784
13.1708	3.91585	8.92875
27.4022	4.63573	6.56717
9.05787	6.82135	6.79617
0.0687794	4.96067	4.81453
673463	2.8995	8.95212
24.3445	5.16496	6.21225
9620.54	5.97797	8.92683
10.579	5.58783	5.51422
75.6456	3.40011	8.93326
49.202	3.06202	8.91948
6.69168	3.8663	8.46092
1.32043	4.44789	4.44748
88.6803	2.21172	8.94085
20.5717	5.39552	6.27914
7669.46	4.12976	8.93557
2.84917	3.69774	8.88559
0.0447451	2.14126	8.72196
21.5066	2.00575	8.93731
0.0338019	3.77349	6.31548
9491.72	4.59097	8.93355
0.69783	2.89001	8.87469
16886.2	4.82824	8.93454
771.436	4.08766	8.71991
0.2377	5.78297	3.22837
0.595469	2.07406	8.87561
472.748	4.25806	8.60331
1.63628	2.37447	8.94151
56.7079	4.03585	7.27585
0.549815	2.09998	8.56185
0.0175096	5.65009	0.545015
0.345998	4.37784	7.5012
0.00750195	2.80844	7.50409
66.0012	2.25658	8.84492
101733	3.39121	8.95334
197.704	4.73581	8.24827
0.154807	6.04309	1.23354
284.733	5.20097	8.41428
10908.9	4.69827	8.92968
0.105523	6.69525	0.613148
0.0155408	4.23367	3.44931
0.122462	6.21041	2.93217
12.1211	3.08839	8.13277
20077.6	4.97647	8.93696
55.7302	3.61495	7.30863
509.134	5.50552	8.71881
4.75179	6.72905	5.84667
667.902	6.49084	8.70398
0.136005	4.61443	7.42369
0.566121	5.98952	4.34486
0.182804	4.04482	6.97927
996.816	2.54309	8.94566
2103.59	4.01467	8.86506
10.5513	5.90072	6.05365
775.995	6.01441	8.71819
0.156081	4.30005	5.75825
3.81869	6.72851	5.98524
0.00724248	2.58636	7.65845
21.8837	5.62408	6.05157
2603.9	4.74593	8.86935
40016.1	2.59551	8.95004
3.98707	2.23816	8.79766
87.929	4.54044	8.46807
1209.56	5.99872	8.79124
7.1465	3.3062	8.93339
3662.92	5.12177	8.89198
1410.21	2.64514	8.90335
8.63004	3.4891	8.85017
0.885905	4.22264	8.65896
0.178117	4.08031	7.55554
7.72838	3.75791	8.34608
55790.6	3.46445	8.9487
18.6107	3.88742	6.19524
0.469766	4.79117	5.09323
323873	3.78459	8.954
2.50186	6.44641	4.21454
6781.57	6.34421	8.91635
1216.48	3.32623	8.81194
0.0105299	2.04564	8.58395
661.112	5.00451	8.68289
6426.03	4.84864	8.91734
7547.1	2.37497	8.94704
7.36752	5.1002	5.15373
0.0829234	4.27796	4.77476
366.219	2.11978	8.94046
1268.97	4.49748	8.82478
0.822313	3.64866	8.90646
15.2281	2.42146	8.64764
177.61	2.91388	8.93209
36.4124	6.59994	6.61387
12288	4.74417	8.9323
785.935	5.41386	8.75794
0.0155318	3.14842	6.06853
0.0154816	4.78789	2.09466
9.02852	3.13513	8.09599
2.90047	3.12907	8.68101
0.00770622	5.94401	0.479506
0.722869	2.70312	8.93391
9.07009	4.58265	8.76467
4.98204	4.47755	6.08515
16597.3	4.43518	8.93825
0.379847	4.1188	8.56493
3009.66	6.31259	8.87779
0.0689089	6.71986	1.07262
11641.8	2.25091	8.94563
2.25432	5.43327	6.80625
12764.9	3.28618	8.9433
0.484669	2.37132	8.25207
3.6532	2.37034	8.59694
1177.22	3.41526	8.82672
0.00890242	6.93729	0.190672
0.351323	2.69462	8.93252
1.26015	4.99349	4.88951
8.40712	2.49815	7.99671
871.337	4.87063	8.75977
10.0737	5.35972	8.69439
15983.7	2.6775	8.95172
0.0155937	4.01006	5.42214
9785.42	4.42393	8.92698
0.432049	5.20945	7.11137
30.9587	4.16773	6.66045
0.0711719	2.45685	8.36931
3.33475	3.88864	6.19072
23.2116	4.25701	6.26853
11.8031	6.08393	7.16561
11.1553	5.57977	5.52546
25.8655	6.94148	6.24002
39289.6	2.14078	8.94175
0.010929	5.28458	1.18776
7.25128	2.15503	8.93183
0.0684753	4.87493	5.10684
522.161	3.26053	8.9443
488.212	6.16465	8.61623
152.14	2.34844	8.84983
4.19175	3.95917	8.88584
0.119912	4.78675	5.18048
0.0170249	5.57811	1.31545
10892.6	3.13776	8.94428
740.597	5.50138	8.70622
2.58035	6.28114	6.43155
1.37812	5.19447	3.48027
19.1118	2.30094	8.94601
430.29	6.34206	8.56626
55.444	2.64634	8.93183
0.0168683	3.72909	7.70449
202.713	2.62071	8.92816
1366.5	6.13011	8.80326
7.15021	2.20202	8.7615
101108	2.92276	8.95182
1819.89	4.49417	8.86001
8.94086	6.49594	5.3058
28830.4	4.88557	8.94514
3025.07	2.50462	8.92047
0.374414	5.24226	5.2657
88.8395	2.76715	8.13472
57308.8	4.79353	8.94817
0.00702111	5.04909	1.70297
10.6791	4.6016	5.5547
0.526699	2.0301	8.87169
1.07826	4.89156	3.52474
58.6996	3.29754	7.49003
72694.2	4.74938	8.95054
0.0103607	2.93728	6.78898
3367.36	5.11594	8.8909
1542.62	5.72712	8.82213
44.2535	4.09907	8.33066
780.801	2.56498	8.94429
0.00538029	2.55044	8.02295
27.0984	5.45072	7.47721
31.9571	5.99329	8.41591
26.6905	5.06719	6.26526
12.6567	3.1429	8.94123
128463	4.49292	8.95193
284.664	6.52593	8.51541
6.43522	2.94395	8.9142
2376.98	4.78835	8.86611
10.0173	4.11965	8.90921
3022.15	5.79566	8.88316
115.475	2.38148	8.87774
0.0150468	6.44943	0.72651
0.138271	3.54038	5.31726
0.524494	3.53392	8.48973
0.0875456	6.81127	1.81495
67.9185	3.73428	8.76653
42502.4	5.64951	8.94741
0.0133184	3.99382	5.54996
3.90084	3.74775	8.9304
0.0437976	3.03963	6.77684
3.63236	5.73678	7.21376
0.0746831	2.44293	8.90765
336.955	3.57382	8.71727
2.75484	3.52701	5.77814
2.40744	3.45253	8.44246
0.00697324	2.65181	8.05553
6767.33	5.43783	8.91649
13.1725	2.31376	8.94221
0.285393	2.90335	8.8117
46.8312	2.75439	8.94074
0.322528	3.32281	8.74635
6.82943	3.57406	6.55369
0.0321341	3.62704	8.20113
1411.49	5.51497	8.80767
503.807	6.19613	8.78135
115825	2.0952	8.93943
47.7132	6.26165	7.75534
80.148	4.89292	8.53756
1.18474	5.7516	3.36623
500.302	4.78489	8.62386
67075.2	2.50173	8.94988
0.0232241	3.33858	7.67005
0.0374716	6.08293	1.04533
36.1332	4.60133	6.63388
0.251102	5.80374	1.23305
0.0294424	2.51999	8.29735
66167.3	3.38702	8.94971
3.83641	2.86362	8.92069
3476.44	6.18726	8.8874
3584.1	3.97483	8.89422
80.0153	3.54628	8.86156
0.428515	6.41244	4.14338
6.03461	3.90524	8.92907
2694.89	6.46944	8.86926
93.2965	3.69928	8.87614
15.0455	3.16242	8.63568
7.75639	2.93139	8.87742
303609	4.41594	8.95341
30.004	4.63548	8.4298
13718.4	3.94618	8.9348
1.93312	4.85634	5.5983
0.298881	4.81193	4.94725
0.644505	3.18254	7.32398
0.0557066	6.57535	0.767679
572.869	4.29182	8.66387
6339.04	3.96916	8.94316
15044.7	2.92417	8.93581
17.8752	2.0163	8.93775
259485	2.22797	8.94481
0.510966	6.79564	1.7666
0.0925283	5.88056	0.633834
338.891	4.95034	8.74496
301.683	3.44425	8.91539
0.59274	5.26346	2.21549
7098	6.18438	8.91773
20.1849	3.00798	8.36151
209.335	4.11015	8.43539
2874.49	4.06266	8.88866
41.6185	5.26606	6.8091
140.7	2.23996	8.94409
6.7772	2.28535	8.41721
507.249	2.81664	8.94942
405.612	2.58503	8.9182
102144	3.78235	8.95106
2.5616	3.03504	8.93858
966.419	3.51533	8.89821
5.01378	4.92429	6.60978
33.2381	2.67976	8.94788
0.316861	2.33292	8.87949
32.5835	3.00719	8.01454
602.512	6.18469	8.65818
1143.4	2.75727	8.94686
7.45991	5.28944	5.6587
22.6824	4.67503	6.24755
1.04105	6.14205	2.80287
0.0367242	5.0649	3.43301
0.0138626	3.82568	5.61314
6.02013	2.76864	8.60356
0.805752	6.60636	3.55237
6.16061	5.00096	7.26639
530.76	6.10855	8.62783
144.755	3.92838	8.83094
0.553748	2.04009	8.53534
1950.13	2.18816	8.94422
224.64	6.24031	8.3088
1902.9	5.0825	8.84601
0.645446	3.63201	7.61089
72.2591	6.78264	7.43243
1115.88	4.53469	8.79533
0.0799902	5.83535	0.689418
1.82767	3.72817	8.80364
41.1947	6.07676	6.97385
291.967	6.19075	8.42526
47192.8	4.18276	8.94907
158.769	3.98459	8.80306
0.0452986	2.80422	8.0564
506.811	6.64527	8.62883
899.426	4.81797	8.82584
4626.55	2.08769	8.9388
257.524	4.37948	8.37692
0.144861	6.51345	2.49218
2917.64	3.4728	8.94676
9.2538	6.75747	5.55117
3071.52	2.94632	8.95324
34856.5	2.74044	8.95173
17.0205	3.45588	8.83678
48.543	6.05067	7.0501
4.09029	2.20945	8.82749
0.0155138	5.16645	1.78355
603.145	4.57449	8.66087
1.53591	3.11752	8.71167
10.5744	5.61748	7.99303
0.0690649	2.05442	8.60868
1.82876	4.73051	8.74156
41965	2.89174	8.94899
38.4405	5.10422	7.33719
10.6046	2.10775	8.90623
8844.08	5.06553	8.92436
31.2122	4.17593	8.16048
1643.74	2.13347	8.93226
0.0159442	5.65219	1.77394
42.7058	6.64265	6.87136
113.823	2.74625	8.95032
401.105	6.41854	8.58059
277.062	5.06983	8.52903
56.8662	5.01506	8.70736
0.0126427	4.63946	2.799
389.034	3.69493	8.70566
218.271	3.40585	8.94645
237.039	2.3647	8.79978
2.32926	6.33557	6.46663
0.038562	3.73348	7.77192
0.0046208	3.60825	6.22203
8161.93	2.07175	8.93719
927.666	6.12007	8.74607
71.8757	3.504	8.88424
8190.98	2.86161	8.94963
0.331935	5.87329	1.52705
1468.6	2.08433	8.94055
2423.78	4.95887	8.87485
1.41398	2.94413	7.16309
38.3893	6.08552	6.63291
22.9287	5.12352	6.10812
2.34804	2.16308	8.67854
0.0848946	6.26521	1.06166
2.64473	4.22672	8.90135
0.589114	3.58465	6.32405
25.5288	2.60802	8.90967
0.659287	3.42691	8.74596
32.8707	5.11906	6.85482
203.284	2.27777	8.89269
0.0425551	5.96519	1.05485
9.63103	6.77016	6.85726
0.342923	6.9161	1.45628
35527.5	3.39276	8.94624
0.702041	6.25319	2.84507
0.353533	2.83811	8.90631
0.023336	6.44083	0.549749
2187.61	3.83443	8.86194
532.658	2.15649	8.94136
4044.06	2.28295	8.94268
3886.39	4.11063	8.89857
0.00426665	3.3382	6.01165
5143.2	3.7186	8.94617
7.02649	3.11372	7.69295
9275.94	5.80543	8.92545
14115.3	5.55244	8.93505
27.9736	5.49167	7.50729
123.159	4.13545	8.37987
3274.72	2.68731	8.94504
17.7504	6.04084	6.37015
54.8029	2.61059	8.95014
134.411	2.93176	8.71433
45.5009	3.46316	7.76491
169.176	2.06094	8.93847
13.9313	2.33961	8.94329
1.89435	4.01709	7.90988
27.5404	5.75821	8.03192
52.486	4.87312	7.65983
169.548	3.23444	8.92451
13.9828	4.19147	7.51968
2.87452	5.26265	4.423
4508.61	2.0548	8.93611
761.247	4.8207	8.7105
9.55005	2.03712	8.93038
353.915	3.93197	8.51511
81.4963	3.15476	8.89837
387.977	5.37913	8.54334
0.134435	4.26884	7.37495
0.0547993	5.05376	5.47204
0.310066	3.42811	8.22219
19998.1	4.33155	8.94157
72.228	4.29741	7.7657
4.5053	3.05093	8.86601
202.458	4.16354	8.31478
0.933553	5.68489	3.15599
0.0783833	6.06212	0.976896
67.4906	3.94822	8.35438
8254.63	6.23417	8.92198
0.25659	2.54438	8.67949
116.598	2.99481	8.87438
0.0266295	5.61954	2.97075
5146.94	5.4872	8.90594
0.997062	6.30467	3.19898
0.96555	3.42337	8.78341
218.639	3.4104	8.66322
432.714	2.50922	8.94903
2.2673	4.43411	6.9473
0.0294141	5.37215	2.9486
10.2331	4.38179	8.93035
0.774007	3.12063	6.66689
29.0347	3.87459	8.72199
1.10957	2.49581	8.31551
8.34788	4.96766	7.57399
5.42692	6.34127	7.31997
0.018316	6.07038	0.85667
0.00180172	3.81635	4.85349
78039.9	5.40068	8.949
0.00528312	3.02375	6.49431
10.8848	4.52876	8.45971
61875.2	2.06623	8.93955
0.550168	3.37087	8.71009
76.4891	2.41408	8.6427
2370.56	3.98919	8.93274
0.0740258	3.93283	8.157
4248.06	6.93431	8.89689
25.4478	5.27807	8.18287
12.5605	5.66028	8.64506
3.074	4.94265	8.24859
12.9192	3.00099	8.90131
0.0721873	4.41959	5.05567
729.785	3.2507	8.9465
81.0556	5.28157	7.66652
0.979209	4.25552	8.75273
46294	6.41033	8.94801
2.12308	3.45737	6.61459
727.924	4.79583	8.70214
0.441856	5.71902	1.6521
0.00363515	3.26961	6.73484
14513.8	5.79909	8.93523
3.22852	3.1556	8.94447
322.712	4.39207	8.59826
1.30169	3.06612	8.94319
4209.84	3.74323	8.91391
36.6105	4.92991	8.77992
623.749	3.37801	8.9495
16708.1	4.96716	8.93798
5.40387	3.3697	8.88895
277.193	4.02703	8.48731
0.327683	6.40735	4.02814
0.589756	4.25969	5.18145
14655.4	2.1043	8.94088
14732.9	3.40861	8.93336
33.5645	2.68319	8.94419
1923.3	4.19337	8.84466
192.117	3.39664	8.91525
14.6957	5.0397	5.77817
24041.1	5.65273	8.94232
359.342	2.35956	8.94707
46.7599	2.4777	8.94885
22.0968	3.97425	8.22758
0.179692	3.87372	6.56028
0.00654378	2.37956	8.58776
1670.51	4.31284	8.82813
1.23081	2.92743	8.46846
53.9787	4.90306	8.29679
27204.4	5.57275	8.94392
1290.16	6.76217	8.79657
107.002	2.49881	8.94569
400.835	5.65811	8.68288
2343.29	4.91267	8.86094
347.37	2.94703	8.95146
1.27381	2.19131	8.94158
14519.2	2.05689	8.93997
3.42514	4.92917	8.14918
48.5025	2.24991	8.83589
0.173412	4.16402	7.6531
3.16441	2.9497	8.9411
568.725	6.38377	8.64964
12.9793	4.04928	8.66916
0.440827	5.72235	2.51572
1609.9	2.30912	8.929
317.588	5.52245	8.74291
2.62137	4.81203	4.77529
6.03411	4.62241	5.69823
943.222	4.24819	8.77224
2089.3	5.17527	8.8487
0.636219	6.90045	1.77359
0.0141846	6.33809	0.191792
19792	4.12662	8.94148
34191.3	2.22372	8.94261
235199	5.78434	8.95362
19.6799	6.13783	6.64932
0.0405052	2.321	8.81142
0.0231322	2.54978	8.81412
6132.87	2.76109	8.94966
704.325	2.78691	8.87145
66.7949	6.00521	7.3368
348.938	4.74781	8.49737
53.9145	5.23146	8.53583
0.222177	5.19679	3.20641
20.4535	3.95814	6.1542
12.2153	3.49166	6.60791
2353.18	4.73619	8.85939
526.522	2.74749	8.90152
271626	2.20265	8.94254
727.275	4.223	8.89319
0.0226768	3.24887	7.66517
3.6899	3.02437	8.86739
68.9087	5.60587	7.87124
0.00987338	2.58784	8.64969
1.24416	2.8795	8.08765
332.289	2.09878	8.79095
32.319	3.98028	8.85291
0.0757413	3.67476	7.12997
40247.5	2.48217	8.94665
3840.03	4.64146	8.89226
474.219	3.49633	8.91759
40.4971	6.50354	6.71716
19.6351	5.01923	8.73935
94.8004	5.31804	7.91536
0.0170245	3.90762	4.98816
0.0328108	6.46769	0.827525
0.123541	6.12837	0.840869
4.67979	5.96014	5.86369
0.00472839	3.86369	5.79407
2.94844	2.94245	8.54223
0.907536	2.99724	8.87424
2312.2	3.84617	8.89238
0.0253946	6.18904	1.13313
10.8344	6.20914	6.80268
0.108689	6.17314	0.806126
14.9165	2.40047	8.94328
0.150108	5.0467	4.19336
295.01	5.1009	8.70629
3.25551	4.48296	8.55178
1320.56	4.80196	8.79967
115.875	2.24444	8.91706
0.751802	4.97454	3.69442
146.875	3.52633	8.51729
0.889126	4.8982	2.97134
1211.42	4.42813	8.89665
7486.24	3.29839	8.92389
1.71196	4.06727	5.91863
2312.02	6.27579	8.85832
109333	3.95656	8.95174
11.6652	2.62468	8.94544
472527	4.17849	8.94942
77.34	2.70029	8.12512
1040.51	6.68851	8.76693
256.802	5.63432	8.55084
0.497846	2.29129	8.23
0.840887	5.14375	7.79369
246882	5.79538	8.95409
0.500071	5.90659	2.55191
52.8287	3.92515	7.23599
41.9756	4.01347	8.87226
136.025	3.86715	8.02996
4.21262	6.61628	5.16783
1552.99	4.64087	8.82166
1.42208	2.08584	8.93569
8917.63	2.73811	8.94507
383.381	2.18118	8.92294
0.68209	5.35157	3.21015
5.89956	5.68901	4.92191
0.855903	3.65454	8.26259
0.424965	3.17315	8.85139
1.41666	4.13852	8.84951
4.70592	5.48927	5.46264
0.00354731	5.46114	0.796415
104026	2.19065	8.9441
9.56722	6.58174	5.36841
20.7015	5.29144	6.11872
152954	5.58586	8.95278
0.0183686	5.27755	1.68695
0.0372069	3.94975	5.92746
6.28975	3.97303	5.79951
13856.1	4.4593	8.93552
1.29674	3.6938	8.32043
140.905	5.42836	8.02617
129.886	3.59638	8.91704
1.64275	3.77839	5.73415
608.131	5.63165	8.79494
3.67999	5.82117	4.34886
0.0287352	6.34824	1.06227
83.6322	2.12191	8.92832
3877.97	5.03006	8.89249
583.707	3.39797	8.70571
0.125541	3.43129	8.79213
6.68692	3.92043	7.59083
22166.6	2.97684	8.94091
0.234759	4.76283	3.15111
2637.76	5.62498	8.86865
0.346783	2.5524	8.349
3.25987	3.55477	7.71663
0.177444	6.13473	2.07831
125.582	2.76581	8.94882
303.658	6.97131	8.44191
0.0341334	4.0077	5.7447
314.904	4.69139	8.48965
5329.51	4.64204	8.90777
0.788752	4.71151	3.03848
10.8053	2.53436	8.94825
100.059	5.36877	7.75305
17508.1	3.44371	8.93704
0.26719	4.9335	4.0615
0.878608	3.63969	7.76289
2.04244	5.43826	4.76153
1821.07	4.83865	8.84764
31.2705	2.81505	8.95116
218.065	5.87642	8.28945
0.436248	3.76939	5.15095
11602.1	2.6744	8.93928
0.467972	6.55036	2.01561
0.0268413	6.69494	0.342831
70.3089	3.80169	8.92608
0.176006	3.59178	5.90002
2.82933	2.74212	8.93545
1.71683	4.78954	7.85984
60.6662	5.03261	7.22756
9.58885	6.91656	7.32723
241.701	6.52316	8.4256
0.0456714	5.09685	5.27947
57.3525	6.49686	7.15666
342.092	6.42556	8.48731
34.7967	3.61808	7.14424
0.317359	3.74815	5.78275
20.7225	4.54148	8.67319
0.0021182	6.07458	0.269715
0.0226353	3.68783	8.01953
3.99277	4.34539	6.34677
293.247	3.29673	8.55685
0.00344773	5.14464	1.94404
33055.5	2.14237	8.94217
20.4814	5.16252	8.39252
118.172	2.36712	8.93698
1.84512	2.18417	8.69794
15.8111	2.62306	8.09439
108.253	2.96807	8.92122
0.466907	4.47749	7.27605
1.6259	5.47587	7.33877
2.83728	6.52028	5.64511
0.580877	4.59577	3.06085
1.25789	5.21695	6.36712
3359.02	6.10475	8.88398
213.782	2.42773	8.94719
5.08577	3.85279	7.07863
2.62949	6.8385	4.97216
12.5619	3.72219	8.08473
0.388171	2.75497	8.54572
0.0483351	4.65392	3.48126
825.105	2.49273	8.88492
9689.6	5.28376	8.92665
288.634	4.36111	8.46818
12466.9	5.79711	8.93331
0.909357	3.42431	7.06417
0.195771	5.75454	4.58976
85.4949	3.9049	8.91583
14947.6	3.99197	8.94485
35.42	6.89751	6.55272
6.91068	3.3271	8.94298
32.8845	5.55685	6.45609
142133	4.51554	8.95173
2510.82	3.53481	8.94021
1.35641	3.93701	5.14997
1.80491	4.89936	3.76509
0.0534492	3.75946	5.55639
349.124	2.57377	8.78216
12718.8	4.74705	8.9328
6071.48	4.34668	8.92678
13.0873	4.7712	8.73328
9.67223	4.6964	5.39372
6.38975	2.60368	8.94943
1712.11	4.76247	8.88176
20.7016	3.08356	8.16647
0.0083853	2.19469	8.74
0.384128	5.07284	7.22132
64.4372	5.49247	7.36263
79.4542	5.56203	7.83518
3.22526	5.48514	4.83048
0.404038	3.17678	6.42033
548.172	4.40664	8.92
46.3152	2.902	8.93034
26.6972	2.02058	8.93817
15.8355	4.36988	6.99934
0.0406292	3.32889	5.65313
5.77545	5.18462	7.36093
257.223	3.57742	8.81981
1759.29	3.03448	8.91461
269.365	4.32967	8.43927
1590.46	2.54639	8.94836
5151.46	2.73373	8.95032
0.272722	6.13417	1.35115
2.00781	3.37459	6.03788
7943.67	3.22495	8.94463
24327.4	5.42316	8.94227
39.2894	4.60862	6.67624
6.66914	3.84324	8.94054
25.1571	6.40891	7.22641
114.897	3.7319	8.87831
0.750732	6.27931	4.62744
35793	4.1077	8.94139
192474	4.79334	8.95133
1801.3	5.83833	8.8436
5.75587	2.43368	8.73035
10560.1	5.47187	8.92877
0.179414	5.43648	5.1328
8595.21	5.54963	8.92348
0.334618	4.48822	4.40124
200364	3.96345	8.9534
27.486	6.00059	6.7215
126.459	3.45888	8.94944
9172.73	5.52074	8.92576
71.0673	5.7572	7.50791
0.520674	4.58069	6.03362
8.44217	6.85004	5.24464
0.0637519	3.50423	8.19967
31212.6	4.98304	8.94497
1324.23	3.65369	8.93966
5.55052	3.49693	8.93258
98.7791	4.70439	8.75718
5.46284	4.25337	8.66423
0.0285879	5.54822	1.46109
948.05	5.07861	8.75989
4401.93	3.04199	8.94914
3613.22	3.94454	8.93781
511.831	3.25784	8.65502
0.422377	4.94402	6.10436
1.76884	5.55965	8.0101
1108.59	4.41643	8.88563
725.706	4.36747	8.70209
92.5771	3.49316	8.93641
0.00267562	3.94382	4.61901
9.45546	6.55919	5.44018
174.587	5.19605	8.80968
23629	4.94161	8.94263
18.3762	2.41954	8.70217
0.224313	6.8432	1.14532
37272.3	5.35676	8.94491
21773.5	4.56427	8.94107
3.92566	3.94105	6.93563
22.3459	4.44677	8.87412
4.14021	3.37396	5.98059
6423.72	2.72564	8.94542
0.0726414	5.91904	0.573107
0.609697	4.41529	6.05717
0.673236	5.72388	5.11792
0.690695	2.11083	8.89189
0.405174	4.75213	2.51989
405.297	6.15631	8.55169
32.4538	2.55484	8.87577
206.967	2.3908	8.93819
78.6215	4.65933	8.15485
0.00724835	4.39698	4.48829
0.666076	4.63291	7.08773
1.16186	3.62526	8.56671
17387.1	3.18479	8.93646
1.9657	6.36474	5.56332
0.0150969	2.99171	8.08253
78958.8	3.47415	8.94874
3.18547	2.18055	8.91826
0.0327031	6.75517	0.65665
1493.66	5.97564	8.81713
0.606341	6.03764	4.17594
1.60016	5.64774	6.39964
8.96504	4.51296	7.87741
1.94832	4.32708	8.84071
2026.48	2.64258	8.90995
5.00885	4.18381	8.63968
96.0611	2.04403	8.92087
39.9861	2.704	8.65906
4825.74	3.24427	8.94997
1.7428	5.74707	7.39871
2.05521	2.68089	8.63314
1188.65	6.59513	8.78663
6.26977	2.55146	8.75304
80.3545	3.2857	8.94836
351.132	6.3996	8.5816
0.0254686	5.23645	1.311
19.6634	5.01965	7.22256
0.00300489	5.62618	1.11565
19.2677	2.55981	8.93833
4.0651	3.81174	7.42505
361.092	5.29937	8.51909
205.819	2.52226	8.93144
0.200743	3.14952	8.78583
1.00339	6.85917	4.26756
0.300539	2.02122	8.89187
395.194	2.8455	8.74951
4208.55	4.95177	8.90376
2830.81	4.81814	8.88178
4.89818	2.03679	8.91173
14857.6	4.40537	8.94153
2232.13	5.03478	8.87748
1.70917	5.30361	4.83873
9.55615	3.36363	8.85569
2.45885	5.31336	4.55318
30.3391	2.75813	8.94704
0.137799	5.88781	1.23926
428.026	3.25694	8.74865
1708.24	2.33081	8.94095
3.9761	4.03833	5.06803
1177.56	6.87095	8.78347
1.13971	4.92725	4.01233
0.0277232	2.72134	8.48007
143.777	2.06154	8.8793
10136.9	5.20789	8.93093
37.7242	5.41521	8.1397
996.467	4.05675	8.85686
97.2917	6.24919	7.73152
4438.86	2.73799	8.95165
0.0135356	2.80616	8.38135
109.486	4.60912	8.62692
0.379338	5.01303	7.73052
111.956	5.11695	7.95352
119.676	4.84428	8.36848
4.23388	3.39432	8.31762
596.45	5.68385	8.68898
39032.5	4.41309	8.94096
504.37	3.43089	8.75755
0.253911	5.9405	4.93784
0.236587	6.755	1.56189
155.196	6.10238	8.14891
0.00349382	6.01547	0.273909
214947	3.11136	8.95297
564.755	4.53005	8.65183
2291.28	4.78194	8.86719
4.92543	6.16856	7.40219
2.3066	6.58298	5.46338
0.0381873	2.55811	8.47146
39.1304	5.33376	8.27488
32.3131	4.11585	8.58789
20.0585	2.42686	8.74067
120.119	6.02323	7.91602
73.7372	5.60201	7.45907
372184	4.43801	8.95356
0.378033	2.11197	8.92461
0.141887	4.97925	6.43837
4.54461	2.42097	8.91341
12961.7	5.26749	9.00361
4.36562	5.02178	4.76538
90.7782	4.08587	7.6858
4892.01	4.25641	8.9042
244.647	3.35011	8.95004
24.3292	4.30844	7.22446
0.0781176	6.94218	0.569027
16022.5	3.50988	8.94086
32.2488	2.57458	8.94052
1467.09	2.97813	8.93614
470.614	3.48819	8.93722
9.51257	3.26705	8.94927
241.173	5.04396	8.35973
248.44	4.11157	8.40451
2745.76	2.49744	8.94269
0.116799	4.18405	5.45518
0.065065	3.25636	7.37845
93.9388	3.19177	8.77764
0.00412877	5.78193	0.628857
516.629	2.55559	8.7578
44.4119	5.2645	6.93754
0.0211764	6.84892	0.175531
10504.6	3.35403	8.9284
1.51452	6.38549	4.84216
0.0602046	6.63377	0.417235
42.7233	5.43295	7.0633
0.0160577	4.834	2.3016
909.91	5.64901	8.74648
1.67826	5.88444	3.52088
27.8488	3.85495	8.92472
1320.58	4.44196	8.80057
37.988	4.39704	8.83599
0.0639568	4.82413	4.3388
18746.6	4.20272	8.94211
1.04537	5.07436	7.10079
3791.1	3.98168	8.8966
0.0674327	2.74519	8.26414
0.429787	2.04697	8.9119
515742	4.86719	8.95468
188.976	3.0973	8.95014
734.7	3.40179	8.91366
6.6802	3.55695	7.7106
20.3483	6.65236	7.04806
9.92129	4.62036	5.82307
0.867348	4.519	6.07857
0.591038	4.01751	8.44969
0.015559	4.14275	4.97407
0.109317	3.12777	8.82631
23.6181	2.14411	8.52282
1321.39	5.33232	8.7989
141.921	3.92792	8.69745
23.1355	3.88808	8.36721
27.9267	6.18688	7.86454
2.15433	3.4913	7.45832
4987.12	4.48431	8.91567
11.8872	2.29173	8.89029
633.578	4.9758	8.81805
55.2784	4.14939	7.21492
53.2099	6.10637	7.35496
69.8897	3.61435	8.93255
19722.8	5.86974	8.93353
23135.5	4.74116	8.94189
0.216648	5.82336	0.948309
0.00257169	3.60594	5.74805
1.19937	4.23484	4.89373
3.36194	3.98545	5.99724
207.019	3.97192	8.93727
0.137959	5.53043	1.72736
3.80501	2.09671	8.88276
0.411648	2.60713	8.89484
1.03929	6.09773	4.47513
0.148284	4.97145	5.98288
150.084	3.27492	8.93783
2024.64	5.61265	8.8466
1786.96	3.1817	8.8941
0.00735354	5.04708	1.61797
28.4769	2.27411	8.94271
7.77218	4.62775	8.89516
0.0860177	2.23534	8.64617
0.0961822	6.94862	0.408046
0.00962917	4.06044	5.08815
18.2347	3.39216	6.48956
26.7664	2.25589	8.94256
3529.2	6.94449	8.88708
3.08937	5.10463	8.33234
0.0217275	5.58245	2.72167
2188.93	5.61533	8.85334
10.1976	2.79376	8.82433
2403.89	3.93948	8.91377
48.9757	5.1347	8.806
9503.35	5.60753	8.9262
21.3776	6.46006	6.65612
98.7999	5.74137	8.64905
1.13897	5.75769	5.7125
0.839068	3.74557	7.03953
0.448921	5.46385	3.1084
587.745	5.90369	8.65451
4.95894	4.51958	8.86783
177414	4.95305	8.95686
0.0268525	4.75041	4.78103
1.04605	3.06492	8.72737
70.8555	5.04315	8.86229
106.721	3.03256	8.93811
0.0461358	5.46785	2.54708
3.86017	4.73157	8.67547
60242.2	3.89131	8.94441
2265.99	2.27748	8.92004
117.92	2.71583	8.94905
1377.66	2.40247	8.91272
0.00458579	4.89882	2.60964
1.60384	3.72182	8.82641
8.34613	4.27283	8.83508
67.8067	4.09225	7.4726
147.889	2.6605	8.88929
1.7011	4.22569	6.63008
5.37719	6.00367	4.87247
50.0396	6.07564	7.15089
8.34753	2.42444	8.87706
25.4351	5.17422	7.24833
0.140372	4.6418	6.08212
0.0151774	5.12141	1.52591
0.087224	5.15973	3.15709
24.5578	4.16949	7.57772
1812.88	2.52691	8.94697
3334.44	6.34746	8.88392
0.00297341	5.86453	0.58466
28.4373	2.42171	8.72073
134.673	4.31463	8.05792
55634.5	5.09002	8.95275
49558.1	2.67397	8.94766
6.46886	2.78581	8.05193
6.6069	4.8647	5.07371
236.973	5.63238	8.33714
23.8828	3.99285	6.97371
1.92319	4.28682	4.26245
0.0168951	2.43186	8.82711
11.864	6.44886	7.02209
0.445165	6.76852	1.9236
296.797	3.04862	8.91206
1.36507	4.48042	5.74088
686.076	4.81575	8.78133
30.1997	3.1062	8.95022
0.618045	3.28466	8.88135
892.294	4.47219	8.74067
389.256	4.79961	8.68362
410.945	4.43863	8.9095
21249.4	5.41165	8.94078
802.529	2.59902	8.94107
2221.84	4.07617	8.87099
0.0270804	4.51029	4.15231
0.234965	6.36401	3.93264
1.33201	5.01696	8.24622
14408.8	6.15485	8.93506
0.429629	3.44516	8.82067
417.329	6.81887	8.53895
0.0401366	5.18848	1.56276
1.29974	5.16082	3.99841
1.21277	6.29204	3.42186
41144.4	4.47931	8.94693
8.49767	3.21341	8.45844
0.0617691	2.12638	8.73074
8424.15	5.83267	8.92341
2.89607	2.94844	8.43136
749.567	4.80952	8.86677
40.4166	5.46347	7.26154
17906.4	5.01845	8.93832
2.09361	5.23401	4.21281
15.1032	3.40408	8.74706
1.25248	5.37575	7.21025
0.465139	4.88452	5.30904
52.6119	6.19727	7.24583
14466.7	4.18859	8.93848
270.977	6.85498	8.45063
0.415669	5.19173	4.91357
7546.87	4.30248	8.92263
0.016047	6.40608	0.322449
28.4409	2.27131	8.94501
644.595	3.31393	8.92177
27.3957	3.9237	7.99537
0.0918044	4.88638	3.44448
100.242	5.23942	7.78191
2336.68	4.8397	8.87418
847.649	2.01033	8.93801
0.0393537	6.16619	0.369239
16.3835	4.72489	8.74725
99207.6	4.96678	8.95161
246.265	5.45792	8.35032
144.86	5.43391	8.77784
6.24282	3.13949	8.84483
4615.56	5.00351	8.91612
11441.3	2.50765	8.94203
128.921	4.12101	8.81043
0.0164943	4.45545	3.78298
2.50811	3.31853	8.51822
0.374812	4.11679	7.84462
3941.45	5.23583	8.90531
3.37625	6.7409	5.52348
244.47	3.15405	8.9405
0.0205721	3.69897	5.19885
0.0395417	6.03675	0.360867
2.64777	6.04354	6.75923
0.0470955	5.27943	1.4686
0.12861	5.22449	3.9075
29.8824	6.7274	7.00201
95.6279	4.69462	7.7249
54.406	6.29545	7.14108
1252.46	3.86866	8.94427
30.2012	3.71629	8.88599
0.012659	2.02253	8.69867
4556.2	4.21315	8.91633
5.99943	4.28707	5.48027
2584.15	4.19623	8.86795
22.397	5.91182	6.10898
6.76622	4.26431	7.92906
66.6717	4.99685	7.95686
51.169	2.88735	8.94517
79.0686	3.12694	8.94985
855.931	4.36592	8.8208
0.028109	2.82628	8.55801
0.886505	5.90752	5.00167
52.3871	6.38003	7.10186
20.8175	6.17926	6.66281
153.979	6.9889	8.09294
1.43569	4.55424	3.74826
14.1828	5.55831	8.02743
318405	5.82192	8.95332
6661.54	3.83088	8.94411
950.268	2.77465	8.95006
2496.09	2.53161	8.90207
77.7753	6.80611	7.56202
0.0259789	6.1483	0.493103
8.53556	4.17443	8.92892
0.0511379	5.59915	0.898416
12.9725	6.12231	6.35776
98.951	2.37731	8.94737
0.051018	4.36078	4.44406
0.477205	5.83364	2.83189
414.901	3.11969	8.74
1.64875	4.77264	7.30354
43.5257	4.86899	6.81542
0.00472485	2.01291	8.62075
4112.17	5.70228	8.89738
25.6534	2.96019	8.30971
431.168	4.09045	8.77455
4.95437	6.3082	5.90361
747.763	4.61894	8.78098
0.474458	5.36652	3.46781
32.5573	2.54681	8.94678
7.94644	5.55719	5.17641
5.50543	5.12954	4.96495
2879.47	3.17822	8.90742
314.655	5.98658	8.46307
5.22302	6.48978	4.75667
1.2163	4.9643	3.24377
334292	5.47509	8.95398
27706.2	4.55291	8.93853
70750.3	3.01628	8.94945
140.623	3.08699	8.94402
142.749	2.27648	8.71405
17967.4	5.22719	8.92975
59401.5	5.63377	8.94944
38.3717	3.81305	8.7531
2104.76	3.19987	8.88981
26.4142	2.39961	8.87265
0.131794	5.41928	4.34179
7.32145	5.2758	8.50798
0.0374992	6.98365	0.337473
0.423941	3.88188	6.139
4.22049	5.47106	5.10441
335.41	2.3516	8.86246
25.0933	3.55527	6.92006
0.577923	2.13815	8.93186
284.557	3.16496	8.90579
2.73406	4.50134	5.52737
27114.3	3.05788	8.94889
5551.52	6.67113	8.90886
73.9973	3.40741	8.90345
27.4507	4.50461	6.30388
1428.97	3.6107	8.95276
495.68	3.25449	8.92997
19.4318	5.3271	8.7674
124768	3.1318	8.95228
18209.2	2.77327	8.94696
10136.5	5.03316	8.9332
43442.3	3.83452	8.93009
417.331	2.57729	8.94934
604.552	3.77298	8.94151
0.252308	5.08169	2.30845
549.792	5.93822	8.63526
4.88897	5.47249	7.86642
56.2372	4.62459	7.21701
6.27085	4.72331	8.76644
0.0102687	4.46232	4.33962
0.00717688	2.08627	8.78728
2.25991	4.34455	8.41547
1194.63	2.54931	8.88459
0.165872	6.64409	2.57067
0.0417074	5.83632	1.37866
0.00210542	3.80136	4.92593
2203	3.45987	8.87748
0.285936	5.2513	2.61075
0.176614	6.59418	0.885132
7108.71	6.70001	8.91774
0.241769	4.13148	4.78196
809.168	4.69297	8.90891
654.588	2.43966	8.93669
517.337	5.17497	8.62242
0.284258	5.20801	1.88464
0.0825596	4.45859	4.26669
0.105406	3.49483	6.07322
1897.16	5.04071	8.83996
168.805	4.27494	8.15585
14.5832	2.4329	8.80158
0.0517087	4.80314	4.13993
0.529574	5.46608	2.61045
29994.2	2.80172	8.94594
0.0318437	6.4206	1.16375
1666.74	5.02242	8.8337
29.4317	2.20792	8.94209
3.24526	3.17016	7.99278
7407.37	2.60021	8.9425
2.85547	4.15912	8.5128
17.8012	4.56249	8.7922
4.76085	3.82543	8.61095
39849.2	3.67871	8.94777
710.849	3.78348	8.70905
30108	3.18626	8.94903
3204.44	4.01071	8.88105
4170.82	4.56051	8.90596
1.15304	5.13432	3.5541
404.759	4.59679	8.55939
3270.38	5.07168	8.88444
41.9147	5.06637	6.77971
1.47774	4.36812	3.95867
917.486	5.30848	8.74396
0.148893	6.69879	0.685932
267.774	2.49387	8.94858
0.44709	4.7014	5.13665
2272.81	2.36189	8.93731
2.97228	4.56166	8.1675
1792.94	4.12094	8.92691
5.01583	6.39468	5.05259
1.46852	2.01679	8.93746
150.351	6.76308	8.19814
63.1587	6.38088	8.08752
0.325745	2.35776	8.93794
31266.5	2.52462	8.93918
5.27459	3.85617	8.09312
34.9356	2.05237	8.8855
0.00781959	6.06815	0.481552
932.675	5.26198	8.74989
5700.57	5.91659	8.91003
5.34695	6.20282	4.80345
69.8996	5.88526	7.93045
13.5175	2.98312	8.93759
2.98906	5.60186	7.78837
847.255	2.90795	8.95065
0.00338623	4.50383	3.38187
1.68042	3.32089	8.87664
7.87544	4.10523	6.11301
2960.61	2.67883	8.91366
86.9645	4.26597	8.93431
0.199397	2.20806	8.61849
65925.1	2.67135	8.95114
78.7537	2.79838	8.91821
0.0385056	2.61454	8.08513
3.37694	4.82338	8.34782
0.00959301	6.51658	0.274034
97.6619	4.1653	8.58124
8.89163	3.15335	6.86702
19546.5	2.28052	8.93692
5708.89	3.7296	8.91257
148.768	6.89419	8.11345
0.559615	5.87859	1.99872
800.936	3.09323	8.94893
311.228	4.40986	8.75205
0.102618	3.3653	8.51003
2.73283	3.76442	8.69503
123.953	6.42754	7.96512
2284.68	5.92185	8.85775
0.0395755	5.08743	1.85234
2.23802	2.8221	8.94609
459.909	4.22001	8.82646
0.496433	4.9433	7.91989
892.334	2.91848	8.88427
0.0953976	5.27545	3.82713
0.672207	4.00915	6.15818
246.778	4.08466	8.93979
10341.1	4.65728	8.92976
0.0685421	6.42912	0.477758
0.473066	3.65025	7.86116
142.77	2.25394	8.62622
347.745	5.409	8.5202
1017.65	2.50552	8.93829
62104.6	2.63509	8.95099
3.52746	2.61676	8.94891
0.047945	4.73963	2.57325
24.6467	5.36072	6.30426
91.7008	2.82529	8.93833
0.491724	3.28426	7.07336
84597.8	4.26749	8.95258
1.95141	6.01076	4.2365
1506.66	4.79226	8.85829
179365	4.14715	8.95272
135.393	4.71502	8.00834
0.696142	5.2545	7.72285
183.079	4.78118	8.46763
1118.89	5.20449	8.79463
0.0328914	5.9357	0.805775
194.66	5.34865	8.32932
337.265	5.04121	8.60207
27709.6	5.17931	8.94573
48.6029	2.82861	8.94375
4.52012	4.94471	4.65159
8.31973	3.72146	5.65952
0.553216	6.01565	1.81558
1560.4	6.03726	8.822
185.823	2.65882	8.81756
1839.24	2.17093	8.94311
462.39	4.15529	8.59494
0.0153462	5.00237	1.99774
523.708	5.07007	8.63033
11.8608	5.30585	7.40239
1.73339	2.2274	8.76121
0.408019	3.8903	7.27063
244.4	5.70827	8.44922
453.007	5.79874	8.58121
7.13166	2.87106	8.80488
176.98	3.40387	8.71422
3.06457	3.15018	8.7186
4.76505	6.30217	5.40406
10.5069	4.19235	6.76385
2.41098	6.17199	3.79909
0.0346167	3.3758	8.36564
3.93166	6.2257	4.55286
0.19924	4.03523	8.51396
31429.4	4.90776	8.94509
245.541	6.84652	8.35237
0.104779	6.08875	0.850158
3127.94	5.77549	8.88264
357642	4.59611	8.9534
34351.4	2.85025	8.95104
0.0788051	2.68014	8.70755
26649.2	3.97697	8.9406
19.0325	5.0843	6.06541
143.341	5.90424	8.11662
0.00614419	5.62867	1.77531
857.893	5.73372	8.73577
0.552516	4.0737	5.31416
14.7077	3.63066	8.91159
0.0499584	2.58119	8.52155
11.9301	5.71672	7.02576
76.98	2.36974	8.94731
40122.6	4.59419	8.94729
128.07	4.74034	8.0837
1.76452	5.20019	5.88539
0.105293	5.27879	5.73985
1.98503	5.99248	3.5258
38608.5	2.69004	8.95122
172.81	5.55387	8.31269
13.9463	3.11811	8.73872
19539.8	6.49175	8.93976
0.124885	4.91873	6.22984
19952.3	3.44915	8.9502
7.91092	4.23016	5.55599
0.0433059	3.54463	8.01019
0.123037	5.12204	2.03063
0.454066	3.475	5.8908
0.444652	4.29048	6.64805
85153.1	4.36245	8.94935
0.0504631	5.725	3.14637
1291.65	5.77365	8.81705
98.7495	4.40825	7.7752
292.492	2.45801	8.91903
596.038	2.61501	8.93123
245461	2.52257	8.94671
1450.58	6.14976	8.81052
21.7344	2.15775	8.54122
0.0271838	5.34072	0.936677
6656.22	2.82477	8.94858
0.195951	4.55541	7.1229
0.186877	6.43602	0.784957
4.42337	5.39872	8.48447
4113.23	2.45094	8.94372
60.0414	5.34474	8.67002
3895.23	3.5556	8.9399
1296.4	5.0525	8.80079
9.00161	4.71109	8.67319
2.32491	4.08197	5.47653
78.2646	5.39053	8.39791
0.109715	4.66093	6.15155
4645.29	5.88373	8.90116
0.00718646	5.11964	1.83786
27718.6	4.55453	8.94536
7632.08	4.3067	8.95127
1556.32	5.46869	8.82011
7753.86	3.02069	8.95059
0.0412384	3.53796	7.71428
252.303	5.28232	8.36343
1899.75	3.65927	8.93171
22.8817	4.41296	6.5334
1.07499	4.50407	7.53579
0.78743	4.56826	7.66489
24212.1	5.04528	8.93629
7.95958	2.92485	8.9453
0.376139	4.46068	4.85227
5.17199	5.29671	6.8795
57.5245	2.10501	8.91703
0.31246	5.93073	2.41665
0.0112544	4.67787	4.68848
26.3274	5.26352	8.50494
0.713404	5.58471	2.20093
124.832	4.77198	8.48324
0.0860798	3.95349	5.18582
1.10802	4.90178	3.19096
39.5996	6.31814	7.41681
5890.35	2.42607	8.94762
0.288655	6.35532	1.42514
373.567	3.38	8.72018
26.6838	6.95888	6.40367
0.140309	5.66772	1.12169
1361.6	5.37512	8.80357
112.659	5.76443	7.87173
0.0438406	6.61307	0.623265
5528.38	4.89487	8.90898
416.85	6.10388	8.60567
29.0631	3.01528	8.94452
24999.9	5.38159	8.94277
0.333387	4.15414	8.60091
3503.52	5.91624	8.88645
0.201679	5.22223	4.34253
7.77193	2.57811	8.72294
91386	2.5287	8.94812
0.0553374	2.4598	8.79825
32.1247	2.82278	8.03353
0.0505133	4.03894	6.5539
0.00639979	4.49603	3.75435
28.135	2.64753	8.90321
159.464	6.56309	8.27899
2.34677	4.22613	6.39857
24.6669	3.95608	6.45848
231297	2.4291	8.94822
0.0891553	5.99784	0.993756
0.00636448	2.69628	8.06476
25.178	3.54148	6.9882
349963	3.62193	8.95347
3.72523	3.9313	5.30778
1731.24	4.10871	8.90954
6250.3	5.33091	8.91359
0.701483	3.16794	8.50442
9.94717	4.04428	6.23192
1754.03	2.28178	8.94434
799.789	5.3111	8.7188
123.335	4.71417	8.06196
993.046	4.3758	8.91159
97.0954	6.09497	7.72807
166.016	2.87004	8.95001
2927.01	3.68938	8.87866
1871.32	3.05395	8.94767
0.0116572	6.1887	0.340091
109.139	4.2239	8.86473
20.2497	2.39687	8.94778
0.00649834	4.96937	2.90014
138.042	3.91328	8.93835
9.99149	5.65167	8.60447
3.48732	6.96401	4.92371
432.608	6.17789	8.58484
1.11173	5.24604	5.55518
0.431006	5.05714	2.37126
18754.2	3.02697	8.94963
0.381519	4.00311	8.75735
2.99115	6.10042	4.25788
0.0138646	5.66416	2.39108
0.757606	3.78714	6.22555
110.899	4.56281	8.16995
271.327	4.66042	8.54885
44264	2.56692	8.94306
33.8565	6.115	6.60253
44.2671	5.8086	6.89222
138.953	4.50206	8.20005
0.0995964	4.77073	5.57727
5.97251	2.40438	8.94589
4.00218	5.30481	8.38708
0.0100973	2.8449	8.44083
0.00227289	5.70022	0.474593
4.70707	2.85404	8.94874
580.034	3.71122	8.82731
0.454863	4.13197	7.87254
1.36907	2.08398	8.93676
3.66828	2.80216	8.92952
1.03842	2.87962	8.75467
0.0669355	2.22265	8.73041
116.575	5.21895	8.17539
1145.07	3.98293	8.90577
4.34981	2.99844	8.94542
20.7169	2.22921	8.88508
1001.32	4.04067	8.85763
1.15591	2.80799	8.91775
4430.62	2.82677	8.94444
104.771	5.11426	8.31245
258.46	2.34418	8.9112
16.1013	6.18836	7.83254
4147.59	5.26552	8.89682
0.259047	6.74606	2.03705
71377.5	2.5682	8.94808
40620.2	2.45158	8.94607
209.765	4.97012	8.37324
1104.81	4.68056	8.7813
5.81608	3.03797	8.14103
75443.1	5.98167	8.95054
0.0326248	2.67229	8.34718
8.43085	6.65515	5.90676
0.0123211	4.66205	2.77055
7.21141	3.34685	8.85174
4.08296	2.80864	8.69921
185.103	3.88088	8.78647
244.002	2.93885	8.76393
226.878	2.26724	8.93109
62.517	6.13888	8.22785
1.30748	3.39481	8.83279
30.6848	5.51601	6.72779
599.585	3.59296	8.91726
1.53879	4.78338	3.75183
13.291	5.95926	5.67792
25.3784	3.70882	8.52789
4.57438	5.71607	7.99288
0.359915	4.6902	8.20648
0.0708973	6.73711	0.452099
3.89971	5.36392	4.46743
114.497	5.20853	7.86958
524.943	5.61171	8.66708
0.00144068	4.79192	2.09603
1.47945	3.55857	8.41309
0.00276546	3.95418	4.42635
24.7791	3.4701	8.95089
1160.74	4.21874	8.92898
341.515	4.0683	8.52184
1.73528	6.2311	3.64796
0.725316	6.58543	4.03421
0.0278349	2.72848	8.01633
1758.2	4.17124	8.87839
9.47503	6.35266	5.73283
0.97875	2.5023	8.92688
0.67804	4.05281	8.67786
104.886	5.67997	7.95109
0.413539	3.17476	8.8739
5.87169	6.11568	5.92056
5.45569	3.8707	5.9024
29.5278	2.9378	8.87449
0.00252077	2.30518	8.12693
0.0211445	5.24977	4.07231
11.2909	4.60317	7.45383
6628.84	2.14499	8.94311
3.31979	4.96886	8.75998
0.477577	3.41444	8.49565
46.5798	3.24316	8.23856
0.11411	5.80633	2.17654
1.68189	2.99769	8.93366
20.5807	4.18617	8.33286
37.0563	2.77231	8.35996
2.99439	3.11863	8.94754
51190	2.87184	8.94979
0.241961	6.44145	1.53722
3.15842	2.96191	7.06235
1.51727	6.62828	3.71893
59.7738	6.75892	7.31279
4.09475	5.6096	7.10464
7.36314	3.28094	6.89527
19552.3	3.62624	8.9394
2.53825	4.81641	8.44467
368.668	2.13401	8.94127
59.3493	6.07073	7.31979
0.110979	6.29982	0.561997
54.9013	3.26382	8.57736
0.0590093	6.80008	1.43523
4.9167	3.32453	7.48912
255.118	6.39629	8.40819
299.628	6.02988	8.46842
0.2382	4.10391	8.53504
13.6252	3.50665	8.90849
144.435	4.83755	8.08137
635.349	5.40817	8.67713
0.826345	4.02079	6.9995
6221.75	4.71055	8.91353
6.02685	2.0483	8.53966
10.0677	2.02752	8.79812
29.3038	4.59945	7.19976
0.00610772	4.52238	3.72768
0.0520857	6.21892	0.663424
667.066	4.05938	8.93407
0.144137	3.59237	7.49509
31.1155	2.56178	8.94964
0.0413769	2.87682	8.09271
284.117	4.97213	8.67309
3399.1	6.2711	8.8846
355.8	3.13059	8.94293
1.24137	4.14677	8.84445
44.7681	6.19278	6.84161
1084.62	4.17496	8.77457
133.663	5.94588	8.07837
1.30101	6.30172	4.88698
1.28318	5.62057	3.35623
0.0418153	3.57637	6.93662
0.0146803	3.3631	7.68054
9354.24	2.0819	8.94063
3.95835	4.45966	8.73781
1249.8	2.77181	8.9392
12621.3	4.64368	8.93337
0.0125923	5.3654	2.27451
230938	5.72148	8.95375
0.569679	2.46754	8.9275
0.135996	6.95325	1.50333
28.6298	4.40279	6.33192
276567	5.46419	8.95548
898.329	5.00617	8.83555
106.275	6.87744	7.87809
173.703	5.33153	8.17131
0.054285	3.22031	8.73186
587.187	3.3508	8.83866
4.22372	2.34928	8.88773
2.33544	3.84957	8.88086
25.7721	2.81946	8.94637
7169.45	2.17523	8.9363
447.958	3.76326	8.73812
2.43796	5.52895	3.98415
9.05421	4.00577	8.45274
119.805	3.83224	8.87177
2.42796	3.67704	8.45318
0.00743247	5.97848	0.721655
0.404316	3.59809	7.96383
100.029	4.88909	7.75798
0.483012	5.32985	4.75863
0.503837	5.05815	5.75874
1940.02	2.59175	8.9512
4.85581	6.22233	4.69145
8095.72	2.44885	8.94502
0.0749746	2.11566	8.9141
0.090567	6.44182	2.7031
146.805	4.47828	8.89563
0.261965	4.81352	5.15092
8.93519	2.38771	8.86825
0.350236	6.36541	3.26171
1829.8	4.91243	8.83834
18.94	6.21762	8.02106
302.321	2.46057	8.91311
1850.68	4.33637	8.8717
0.058867	2.79229	8.51389
0.0275264	4.90508	1.89214
34.7641	5.39709	6.52252
25297.1	5.10842	8.94302
151.651	3.69582	8.48155
3021.8	2.0679	8.94018
7858.25	5.28286	8.92114
292.538	2.04622	8.91925
77173.3	5.34568	8.95033
51.3837	5.29231	7.53078
1245.92	5.74659	8.7927
4679.08	5.504	8.90155
77.0909	3.3134	8.93992
15.1642	2.61827	8.7805
0.0297881	3.25339	8.0988
3.61485	3.77018	8.92602
0.218314	6.505	2.82286
7.40052	5.0837	8.00717
93.0179	2.40542	8.79745
0.0124481	3.49045	7.82907
1628.39	5.88131	8.82485
0.007117	6.6876	0.266349
0.800737	2.91216	8.8323
0.0136871	5.27219	2.59483
43.0824	6.95026	6.83551
0.10493	5.07666	1.82219
0.586842	4.34981	8.19612
37.8487	2.42805	8.87395
0.0378664	4.20815	6.6739
12457.3	3.6684	8.93304
872.555	3.24057	8.9489
0.750747	3.95491	8.86313
0.0050321	2.07985	8.69908
1.67824	5.02021	5.74613
5.52409	5.06414	8.27554
0.0255911	4.01184	5.98645
11151.6	2.06727	8.93817
0.228977	2.48113	8.71515
217.968	3.35312	8.92326
4.29135	2.96453	8.92009
1.53501	4.76903	6.5507
27.2025	3.9224	8.83326
71.2046	2.30749	8.92195
47.351	3.58763	8.90745
453.608	6.23707	8.58264
13.1885	4.34925	7.03335
0.0277688	4.99147	4.98138
0.401261	4.6295	4.96904
10.221	2.56725	8.91146
9.51307	6.01617	5.3443
0.604821	5.85803	4.46365
18.4955	3.39559	8.90646
101.759	4.19721	7.8431
5939.45	5.22531	8.91362
0.00261613	5.05075	1.61486
30067.7	5.55507	8.94123
1832.01	5.45986	8.83709
52.4227	3.14603	8.9266
47.7512	4.95458	7.81212
2.77105	6.75013	5.35404
0.00677876	3.76031	5.9884
1.43716	6.65576	3.85251
47.1089	4.46754	7.90938
8693.72	5.47946	8.92376
181.482	2.55187	8.94872
0.0302608	3.19695	5.90237
69.7257	4.39386	8.90757
0.212413	4.57259	5.79196
0.00663863	3.66922	5.71562
8.0101	4.67468	8.75
1.94041	3.51895	8.9101
6.41495	2.27212	8.73606
1361.88	4.73522	8.83211
17.7753	2.31486	8.89622
14.7404	2.57885	8.95001
3.05879	3.88517	7.76875
35.2647	5.58071	7.59175
22.025	5.96126	6.0659
367.42	3.72004	8.93023
259.236	2.29415	8.81867
106.483	2.25242	8.94429
7.80112	3.46931	7.02642
149.088	2.48192	8.48386
0.0342998	2.75128	8.55204
6.74866	3.75419	5.77602
180765	2.063	8.93739
37.9924	6.32878	6.6512
1527.82	2.44668	8.93982
21.7249	5.39252	7.28158
58.6361	4.60063	7.44881
38.3375	4.87227	7.23938
0.0990111	3.3975	5.93438
50.0247	3.73466	8.9467
92.8004	3.41451	8.94071
5.5793	4.40072	5.73362
560.036	2.86721	8.94805
4.58621	3.11657	8.74247
204.311	3.50022	8.42947
0.00377084	6.80752	0.175381
24564.9	4.25037	8.94616
10.186	4.71456	6.65201
90.0067	3.37794	8.93795
82.1444	2.44556	8.948
459641	2.83978	8.95178
2.49884	2.06371	8.51808
31296.2	3.75002	8.94613
6728.31	4.98402	8.92367
1004.65	5.62917	8.75945
2.07711	6.5413	3.72686
2752.95	2.12588	8.93841
30.6536	5.04648	8.2615
780.884	5.98026	8.7459
51.4335	3.01026	7.92955
888.395	5.47487	8.76657
0.133899	2.35261	8.79528
0.0289686	3.96781	5.29922
6.87937	2.9656	8.85217
21.4446	4.44627	6.25574
1.31779	5.44546	3.03003
3.03357	3.37505	8.91197
1.28137	6.65064	4.46924
12.9018	3.84055	8.13745
160.848	4.68197	8.13529
45.0571	6.08004	6.92246
0.0341923	3.93957	6.34561
160.143	4.55847	8.88225
100132	5.43003	8.94995
0.831323	4.79027	6.15353
0.499672	5.86761	5.1142
408.299	3.97072	8.63515
0.0697663	6.39236	0.855388
0.107118	3.92108	4.72067
294.742	5.98784	8.46347
14.7957	5.08755	7.86462
0.110066	5.51339	2.13813
4.33277	5.15259	8.19665
4.59224	3.48084	8.63034
0.0673994	2.45594	8.37935
276.89	4.50595	8.69008
18.148	2.5623	8.36447
435.575	5.0738	8.64517
0.0848459	3.46096	8.51389
40.9546	2.72461	8.66371
0.0300077	3.3823	8.21747
11.428	2.06599	8.93527
0.126063	6.60682	0.522955
8.93968	2.1556	8.80891
32.482	5.20695	8.65411
5196.21	4.23824	8.92612
22.2538	3.79989	8.51363
117.726	3.78078	8.31791
4.37786	3.50545	8.33704
0.00240843	6.47069	0.125148
798738	3.86279	8.95432
6.47171	4.62887	8.41428
2856.67	5.67949	8.87353
0.0151355	5.67748	1.842
93.9773	4.19666	8.19018
5348.9	2.33612	8.94141
0.17844	5.45522	5.4846
7.03779	4.89357	7.57355
1.9102	2.65671	8.94816
4.05044	6.0608	5.13586
68.8813	2.77968	8.15883
0.139326	4.04576	8.171
172450	2.62405	8.94951
245176	3.90733	8.95357
37.7575	2.59294	8.74911
20.3385	3.2179	8.15978
2.58919	2.95164	8.92887
414.808	3.25101	8.81335
238.483	5.52409	8.33397
1.55838	4.36785	8.51422
2320.1	2.89315	8.89849
22.5752	6.37321	6.68388
0.402712	2.55716	8.92007
0.121741	5.24841	5.44691
79.0178	2.64732	8.94439
1121.57	4.69906	8.78279
1961.55	6.61693	8.84299
3.05047	6.17728	4.27657
26.563	4.72262	8.89611
0.00735986	4.39026	4.32343
26085	2.83463	8.95166
4191.46	5.37117	8.89632
41188.5	5.39368	8.94722
0.0343896	2.96382	8.57596
0.340995	3.7864	6.52535
4169.18	3.09429	8.93092
432.763	5.17163	8.56834
0.0496371	6.48902	0.583487
791.075	3.21654	8.93162
14.1161	6.76774	6.41429
0.345	4.21688	5.25306
56.2611	2.3687	8.94605
13779.9	4.79637	8.93433
19.556	5.50831	8.33847
0.0128148	6.06278	0.759973
416.131	5.40611	8.55804
3.86216	5.24349	6.84553
3.63295	4.83247	6.71828
11.1651	4.33707	8.10452
0.0329006	6.79113	0.90566
32227	5.15712	8.94204
0.287658	2.2889	8.91127
2272.44	5.01412	8.88865
0.249346	5.9225	2.70102
0.13746	3.64423	6.81995
18.6643	2.24174	8.36778
1.06916	2.97558	8.88587
43750.9	2.89393	8.95078
0.00421727	4.458	3.86774
2791.24	2.37628	8.90703
0.308311	2.44187	8.93283
6260.27	6.95389	8.91349
138.768	2.19869	8.70951
317.241	2.48619	8.68899
0.0941882	3.68111	7.56502
0.0375043	3.18374	8.66062
2.52345	4.78355	7.59697
12017.9	4.84959	8.93204
0.198319	5.88214	4.79153
14.9754	3.6063	6.36911
0.0846905	6.4711	0.819135
171.099	2.29227	8.94587
0.440122	5.00897	2.92822
419.44	3.92717	8.91167
45.3105	4.6737	7.17801
0.858493	5.30001	6.22496
56.2356	4.48609	8.8712
0.028773	5.59511	1.52636
0.317115	3.85686	7.82494
14.0884	3.94232	8.85497
1.32784	3.3003	8.22129
0.592077	3.08883	8.77252
0.0175528	3.06034	6.75135
2.03099	2.67486	8.57862
24.6504	5.13602	8.79634
1.35626	5.31684	3.8212
0.695978	2.46968	8.93977
21406.2	4.55631	8.94141
6896.76	2.50544	8.93523
67190.2	2.03818	8.93867
28.9379	3.73133	8.61701
2598.26	5.39691	8.86911
15455.6	2.67653	8.94844
12.1583	5.49796	5.621
10.7903	3.30067	8.53716
8.85786	6.19225	7.82726
110437	4.25947	8.95208
0.0173682	3.46492	7.60067
231.849	4.08813	8.69592
56.1339	3.84249	7.5235
180.336	3.50143	8.84677
242367	2.08879	8.94083
0.341112	5.9429	3.20626
0.00635963	6.28151	0.482091
685.35	5.38236	8.68697
12.1301	6.24397	7.73557
1.4173	2.78802	8.88346
2862.54	2.19286	8.93294
14.5457	4.78745	5.72177
2.55537	4.36351	5.52325
7023.77	5.84321	8.91736
212.481	3.39078	8.94062
0.104729	3.07854	6.9602
5.58979	4.05898	7.36235
8480.29	2.64671	8.93113
13.6972	5.3088	7.07243
247.942	5.69296	8.61072
1.94289	6.3245	3.47705
89.4215	6.24765	7.76682
0.884308	2.81268	8.48139
1011.94	3.7715	8.93917
234.069	3.71934	8.77162
1903.28	5.05253	8.88254
114.1	5.3022	8.79849
0.883329	6.61867	2.41785
15956.5	3.67219	8.9419
1.01902	2.20003	8.76394
0.422135	2.95951	8.85926
5.02859	2.96681	8.82104
0.880698	4.71006	8.60354
2324.08	6.26244	8.85785
148.114	5.6908	8.10049
9.41855	3.42787	8.91021
15.0772	3.67695	8.94669
229.107	2.05563	8.90253
22.6934	3.55939	8.45359
0.874212	4.49043	4.58039
542.077	5.25996	8.6383
49.3757	3.07109	8.87641
634.565	6.63669	8.68304
18.0575	2.7253	8.93527
0.106106	2.1699	8.90136
4.07545	2.81993	8.3608
27.193	5.24745	6.63077
9515.65	2.48666	8.94805
97173.8	2.37154	8.94673
0.21432	4.00678	5.58911
0.00841652	2.51231	8.30892
11.6819	3.79055	8.57131
0.0120255	2.97065	7.62988
522.547	5.23161	8.62263
50.5298	6.17293	7.10209
9.9928	2.48301	8.94057
0.214963	3.14785	6.77548
7.31957	6.27612	5.89887
2534.76	4.30123	8.91607
0.299834	6.69398	1.01202
139.774	3.79822	8.3708
34.5278	6.974	6.92804
0.662297	4.92354	8.19999
374.358	2.03111	8.93845
1841.71	2.38985	8.9463
86.6538	4.8772	8.71081
3053.62	4.98276	8.87883
156.228	2.19152	8.94348
1016.26	4.02672	8.864
279.567	4.00853	8.66097
122994	3.89589	8.95236
0.0649645	2.05302	8.83309
229.687	3.06188	8.94838
4.26928	4.44253	8.2275
15.6904	4.44945	8.92274
3.73876	2.54796	8.94385
92.1787	2.83856	8.67588
40.7879	3.06545	8.94566
14.3764	6.04793	7.93958
132.057	2.98071	8.87382
342.811	4.72413	8.49505
25.1744	3.42389	8.92659
0.299027	4.22509	8.52863
0.226729	4.84756	6.78471
1915.27	3.73298	8.93429
1827.55	3.48976	8.89518
3.81958	4.01109	4.95896
6.84725	4.5162	8.90527
0.0180264	2.84434	8.69661
38.6248	3.3852	8.94151
113.234	6.8323	7.87762
1110.06	4.89103	8.82615
37.0565	2.90512	8.95059
0.03087	3.94875	4.64055
639.115	4.0867	8.69458
0.14934	3.66017	5.9249
0.0138498	4.41146	3.23405
385052	5.44646	8.9543
57178.1	6.97242	8.94923
2737.39	6.56171	8.87079
0.875481	4.95776	8.18455
0.00601036	5.47656	1.61176
2745.05	3.71055	8.92275
1739.7	2.60141	8.96091
33507.7	3.37141	8.94416
8698.11	3.04998	8.94704
24.1333	4.29062	6.23855
174.881	5.92245	8.40473
0.795086	5.4559	6.90304
111.844	6.69773	7.86361
8797.28	4.16078	8.92426
2.5511	6.16338	6.64889
6.47001	2.83617	8.94495
21.978	5.48986	6.47113
125.058	2.13638	8.94052
159.175	5.06337	8.1144
0.647482	2.47132	8.87247
176.043	3.13688	8.94816
253.719	4.70799	8.36956
5.61123	6.49281	4.84025
388.785	4.88133	8.75246
1.08464	4.14089	7.93175
0.253652	6.30679	3.88843
28.0585	5.18968	6.53724
0.100335	3.81663	6.24812
106703	5.66214	8.95185
172513	3.41806	8.9532
0.818025	5.34972	6.32985
4052.85	2.11719	8.93343
128.489	5.61302	8.48106
0.163593	6.14648	3.1478
538.42	3.37287	8.8612
0.731306	2.84703	8.92865
196.006	3.45491	8.482
327303	4.99594	8.9548
1.32711	5.74865	4.41228
277.114	5.89093	8.44204
2.35064	2.16277	8.93111
0.0778585	5.71468	2.88806
28.0602	3.33239	8.94078
510.266	6.07814	8.61504
36.4844	6.31196	6.90186
2.49733	2.45368	8.91171
139033	4.89692	8.95271
9.57659	3.66502	8.3031
36.7119	2.24215	8.94322
0.110952	3.70366	8.32872
4167.41	5.09392	8.8969
1773.77	2.91919	8.93331
1.81877	3.6159	7.24122
221.846	4.51118	8.78693
1.94039	5.92605	4.03878
0.53195	2.92371	8.20762
6272.38	5.45314	8.91358
15865.4	2.73493	8.95208
6015.15	6.47529	8.91194
6.94335	6.54885	5.47244
9291	6.09746	8.92591
56.264	3.38352	8.94154
1714.17	4.00154	8.88168
0.702482	2.97925	8.93322
82.1146	3.74103	8.8888
54.6665	6.45712	7.42191
294.94	2.71954	8.63755
9563.47	4.28609	8.93292
2.20518	3.32108	7.67849
1229.87	5.20489	8.86336
16.98	2.30556	8.92835
0.179292	4.80853	2.20337
38390.4	2.38629	8.94738
2232.14	5.19018	8.8703
1.5267	5.36139	6.13358
[truncated: 7,018 more rows]

## Sheet: fig_5A
Optimised TMSD-F			TMSD-NF			FFL			Perfect response
miRNA input	Fluorescence		miRNA input	Fluorescence		miRNA input	Fluorescence		miRNA input	Fluorescence
0	0.00013065		0	0		0	0.00866401		0	0
0.5	0.0781036		0.5	0.000206519		0.5	0.00921121		0.02	0
1	0.676547		1	0.00141701		1	0.00980758		0.04	0
1.5	1.13943		1.5	0.999961		1.5	0.0104333		0.06	0
2	1.13943		2	0.999991		2	0.0110681		0.08	0
2.5	1.13943		2.5	0.999995		2.5	0.0116934		0.1	0
3	1.13943		3	0.999996		3	0.012294		0.12	0
3.5	1.13943		3.5	0.999997		3.5	0.012859		0.14	0
4	1.13943		4	0.999998		4	0.0133815		0.16	0
4.5	1.13943		4.5	0.999998		4.5	0.0138576		0.18	0
5	1.13943		5	0.999998		5	0.0142865		0.2	0
5.5	1.13943		5.5	0.999999		5.5	0.0146686		0.22	0
6	1.13943		6	0.999999		6	0.0150057		0.24	0
6.5	1.13943		6.5	0.999999		6.5	0.0153005		0.26	0
7	1.13943		7	0.999999		7	0.0155556		0.28	0
7.5	1.13943		7.5	0.999999		7.5	0.0157741		0.3	0
8	1.13943		8	0.999999		8	0.015959		0.32	0
8.5	1.13943		8.5	0.999999		8.5	0.016113		0.34	0
9	1.13943		9	0.999999		9	0.016239		0.36	0
9.5	1.13943		9.5	0.999999		9.5	0.0163394		0.38	0
10	1.13943		10	0.999999		10	0.0164167		0.4	0
10.5	1.13943		10.5	0.999999		10.5	0.0164731		0.42	0
11	1.13943		11	0.999999		11	0.0165106		0.44	0
11.5	1.13943		11.5	0.999999		11.5	0.0165311		0.46	0
12	1.13943		12	0.999999		12	0.0165364		0.48	0
12.5	1.13943		12.5	0.999999		12.5	0.016528		0.5	0
13	1.13943		13	0.999999		13	0.0165074		0.52	0
13.5	1.13943		13.5	1		13.5	0.016476		0.54	0
14	1.13943		14	1		14	0.016435		0.56	0
14.5	1.13943		14.5	1		14.5	0.0163856		0.58	0
15	1.13943		15	1		15	0.0163289		0.6	0
15.5	1.13943		15.5	1		15.5	0.0162659		0.62	0
16	1.13943		16	1		16	0.0161976		0.64	0
16.5	1.13943		16.5	1		16.5	0.0161248		0.66	0
17	1.13943		17	1		17	0.0160484		0.68	0
17.5	1.13943		17.5	1		17.5	0.0159692		0.7	0
18	1.13943		18	1		18	0.0158878		0.72	0
18.5	1.13943		18.5	1		18.5	0.0158051		0.74	0
19	1.13943		19	1		19	0.0157217		0.76	0
19.5	1.13943		19.5	1		19.5	0.0156383		0.78	0
20	1.13943		20	1		20	0.0155555		0.8	0
20.5	1.13943		20.5	1		20.5	0.015474		0.82	0
21	1.13943		21	1		21	0.0153945		0.84	0
21.5	1.13943		21.5	1		21.5	0.0153174		0.86	0
22	1.13943		22	1		22	0.0152436		0.88	0
22.5	1.13943		22.5	1		22.5	0.0151735		0.9	0
23	1.13943		23	1		23	0.015108		0.92	0
23.5	1.13942		23.5	1		23.5	0.0150477		0.94	0
24	1.13942		24	1		24	0.0149933		0.96	0
24.5	1.13942		24.5	1		24.5	0.0149457		0.98	0
25	1.13942		25	1		25	0.0149056		1	0
25.5	1.13942		25.5	1		25.5	0.014874		1.02	1
26	1.13941		26	1		26	0.0148519		1.04	1
26.5	1.1394		26.5	1		26.5	0.0148404		1.06	1
27	1.1394		27	1		27	0.0148407		1.08	1
27.5	1.13939		27.5	1		27.5	0.0148542		1.1	1
28	1.13939		28	1		28	0.0148825		1.12	1
28.5	1.13938		28.5	1		28.5	0.0149274		1.14	1
29	1.13937		29	1		29	0.0149911		1.16	1
29.5	1.13936		29.5	1		29.5	0.0150759		1.18	1
30	1.13935		30	1		30	0.0151847		1.2	1
30.5	1.13934		30.5	1		30.5	0.015321		1.22	1
31	1.13932		31	1		31	0.0154888		1.24	1
31.5	1.13931		31.5	1		31.5	0.015693		1.26	1
32	1.13929		32	1		32	0.0159395		1.28	1
32.5	1.13927		32.5	1		32.5	0.0162358		1.3	1
33	1.13925		33	1		33	0.0165908		1.32	1
33.5	1.13922		33.5	1		33.5	0.0170158		1.34	1
34	1.1392		34	1		34	0.0175247		1.36	1
34.5	1.13918		34.5	1		34.5	0.0181354		1.38	1
35	1.13915		35	1		35	0.0188704		1.4	1
35.5	1.13912		35.5	1		35.5	0.0197582		1.42	1
36	1.13908		36	1		36	0.0208348		1.44	1
36.5	1.13905		36.5	1		36.5	0.0221455		1.46	1
37	1.13901		37	1		37	0.0237463		1.48	1
37.5	1.13897		37.5	1		37.5	0.0257049		1.5	1
38	1.13892		38	1		38	0.0281006		1.52	1
38.5	1.13888		38.5	1		38.5	0.0310231		1.54	1
39	1.13883		39	1		39	0.0345697		1.56	1
39.5	1.13877		39.5	1		39.5	0.0388435		1.58	1
40	1.13872		40	1		40	0.0439518		1.6	1
40.5	1.13866		40.5	1		40.5	0.050007		1.62	1
41	1.1386		41	1		41	0.0571286		1.64	1
41.5	1.13853		41.5	1		41.5	0.0654458		1.66	1
42	1.13846		42	1		42	0.0750987		1.68	1
42.5	1.1384		42.5	1		42.5	0.0862391		1.7	1
43	1.13832		43	1		43	0.0990285		1.72	1
43.5	1.13823		43.5	1		43.5	0.113635		1.74	1
44	1.13815		44	1		44	0.130228		1.76	1
44.5	1.13807		44.5	1		44.5	0.14897		1.78	1
45	1.13798		45	1		45	0.17001		1.8	1
45.5	1.13788		45.5	1		45.5	0.193468		1.82	1
46	1.13779		46	1		46	0.219427		1.84	1
46.5	1.13769		46.5	1		46.5	0.247915		1.86	1
47	1.13758		47	1		47	0.278894		1.88	1
47.5	1.13747		47.5	1		47.5	0.312248		1.9	1
48	1.13736		48	1		48	0.347778		1.92	1
48.5	1.13724		48.5	1		48.5	0.385191		1.94	1
49	1.13712		49	1		49	0.424114		1.96	1
49.5	1.13698		49.5	1		49.5	0.464098		1.98	1
50	1.13686		50	1		50	0.50464		2	1
50.5	1.13672		50.5	1		50.5	0.545206
51	1.13658		51	1		51	0.585259
51.5	1.13645		51.5	1		51.5	0.624287
52	1.13629		52	1		52	0.66183
52.5	1.13615		52.5	1		52.5	0.697497
53	1.13599		53	1		53	0.730982
53.5	1.13583		53.5	1		53.5	0.76207
54	1.13567		54	1		54	0.790634
54.5	1.13549		54.5	1		54.5	0.816627
55	1.13533		55	1		55	0.840074
55.5	1.13515		55.5	1		55.5	0.861058
56	1.13497		56	1		56	0.879704
56.5	1.13479		56.5	1		56.5	0.896166
57	1.1346		57	1		57	0.910619
57.5	1.1344		57.5	1		57.5	0.923244
58	1.13421		58	1		58	0.934225
58.5	1.13401		58.5	1		58.5	0.943739
59	1.1338		59	1		59	0.951955
59.5	1.13359		59.5	1		59.5	0.959028
60	1.13338		60	1		60	0.965103
60.5	1.13316		60.5	1		60.5	0.970309
61	1.13294		61	1		61	0.974762
61.5	1.1327		61.5	1		61.5	0.978565
62	1.13248		62	1		62	0.981807
62.5	1.13224		62.5	1		62.5	0.984568
63	1.132		63	1		63	0.986918
63.5	1.13176		63.5	1		63.5	0.988914
64	1.13152		64	1		64	0.99061
64.5	1.13126		64.5	1		64.5	0.99205
65	1.13101		65	1		65	0.993271
65.5	1.13075		65.5	1		65.5	0.994306
66	1.13049		66	1		66	0.995183
66.5	1.13022		66.5	1		66.5	0.995925
67	1.12995		67	1		67	0.996554
67.5	1.12967		67.5	1		67.5	0.997087
68	1.12939		68	1		68	0.997537
68.5	1.12911		68.5	1		68.5	0.997919
69	1.12883		69	1		69	0.998241
69.5	1.12854		69.5	1		69.5	0.998514
70	1.12824		70	1		70	0.998744
70.5	1.12795		70.5	1		70.5	0.998939
71	1.12765		71	1		71	0.999104
71.5	1.12735		71.5	1		71.5	0.999243
72	1.12705		72	1		72	0.999361
72.5	1.12673		72.5	1		72.5	0.99946
73	1.12641		73	1		73	0.999544
73.5	1.1261		73.5	1		73.5	0.999615
74	1.12577		74	1		74	0.999675
74.5	1.12545		74.5	1		74.5	0.999726
75	1.12512		75	1		75	0.999768
75.5	1.12479		75.5	1		75.5	0.999804
76	1.12446		76	1		76	0.999835
76.5	1.12411		76.5	1		76.5	0.999861
77	1.12378		77	1		77	0.999882
77.5	1.12343		77.5	1		77.5	0.999901
78	1.12308		78	1		78	0.999916
78.5	1.12274		78.5	1		78.5	0.999929
79	1.12238		79	1		79	0.99994
79.5	1.12203		79.5	1		79.5	0.99995
80	1.12167		80	1		80	0.999958
80.5	1.12131		80.5	1		80.5	0.999964
81	1.12094		81	1		81	0.99997
81.5	1.12057		81.5	1		81.5	0.999974
82	1.1202		82	1		82	0.999978
82.5	1.11982		82.5	1		82.5	0.999982
83	1.11945		83	1		83	0.999985
83.5	1.11907		83.5	1		83.5	0.999987
84	1.11869		84	1		84	0.999989
84.5	1.1183		84.5	1		84.5	0.999991
85	1.11791		85	1		85	0.999992
85.5	1.11752		85.5	1		85.5	0.999993
86	1.11713		86	1		86	0.999994
86.5	1.11673		86.5	1		86.5	0.999995
87	1.11633		87	1		87	0.999996
87.5	1.11593		87.5	1		87.5	0.999997
88	1.11554		88	1		88	0.999997
88.5	1.11513		88.5	1		88.5	0.999998
89	1.11472		89	1		89	0.999998
89.5	1.11431		89.5	1		89.5	0.999998
90	1.11389		90	1		90	0.999999
90.5	1.11348		90.5	1		90.5	0.999999
91	1.11306		91	1		91	0.999999
91.5	1.11264		91.5	1		91.5	0.999999
92	1.11222		92	1		92	0.999999
92.5	1.1118		92.5	1		92.5	0.999999
93	1.11137		93	1		93	0.999999
93.5	1.11094		93.5	1		93.5	1
94	1.11051		94	1		94	1
94.5	1.11008		94.5	1		94.5	1
95	1.10964		95	1		95	1
95.5	1.10921		95.5	1		95.5	1
96	1.10877		96	1		96	1
96.5	1.10833		96.5	1		96.5	1
97	1.10789		97	1		97	1
97.5	1.10744		97.5	1		97.5	1
98	1.10699		98	1		98	1
98.5	1.10655		98.5	1		98.5	1
99	1.1061		99	1		99	1
99.5	1.10564		99.5	1		99.5	1
100	1.10519		100	1		100	1
100.5	1.10473		100.5	1		100.5	1
101	1.10427		101	1		101	1
101.5	1.10381		101.5	1		101.5	1
102	1.10335		102	1		102	1
102.5	1.10289		102.5	1		102.5	1
103	1.10243		103	1		103	1
103.5	1.10196		103.5	1		103.5	1
104	1.1015		104	1		104	1
104.5	1.10103		104.5	1		104.5	1
105	1.10056		105	1		105	1
105.5	1.10009		105.5	1		105.5	1
106	1.09961		106	1		106	1
106.5	1.09913		106.5	1		106.5	1
107	1.09866		107	1		107	1
107.5	1.09818		107.5	1		107.5	1
108	1.0977		108	1		108	1
108.5	1.09722		108.5	1		108.5	1
109	1.09674		109	1		109	1
109.5	1.09626		109.5	1		109.5	1
110	1.09577		110	1		110	1
110.5	1.09528		110.5	1		110.5	1
111	1.0948		111	1		111	1
111.5	1.09431		111.5	1		111.5	1
112	1.09382		112	1		112	1
112.5	1.09333		112.5	1		112.5	1
113	1.09284		113	1		113	1
113.5	1.09234		113.5	1		113.5	1
114	1.09184		114	1		114	1
114.5	1.09134		114.5	1		114.5	1
115	1.09086		115	1		115	1
115.5	1.09036		115.5	1		115.5	1
116	1.08985		116	1		116	1
116.5	1.08936		116.5	1		116.5	1
117	1.08885		117	1		117	1
117.5	1.08835		117.5	1		117.5	1
118	1.08784		118	1		118	1
118.5	1.08734		118.5	1		118.5	1
119	1.08684		119	1		119	1
119.5	1.08634		119.5	1		119.5	1
120	1.08582		120	1		120	1
120.5	1.08531		120.5	1		120.5	1
121	1.0848		121	1		121	1
121.5	1.0843		121.5	1		121.5	1
122	1.08378		122	1		122	1
122.5	1.08327		122.5	1		122.5	1
123	1.08276		123	1		123	1
123.5	1.08225		123.5	1		123.5	1
124	1.08173		124	1		124	1
124.5	1.08122		124.5	1		124.5	1
125	1.0807		125	1		125	1
125.5	1.08018		125.5	1		125.5	1
126	1.07966		126	1		126	1
126.5	1.07914		126.5	1		126.5	1
127	1.07863		127	1		127	1
127.5	1.07811		127.5	1		127.5	1
128	1.07759		128	1		128	1
128.5	1.07707		128.5	1		128.5	1
129	1.07654		129	1		129	1
129.5	1.07602		129.5	1		129.5	1
130	1.0755		130	1		130	1
130.5	1.07497		130.5	1		130.5	1
131	1.07444		131	1		131	1
131.5	1.07393		131.5	1		131.5	1
132	1.0734		132	1		132	1
132.5	1.07288		132.5	1		132.5	1
133	1.07235		133	1		133	1
133.5	1.07182		133.5	1		133.5	1
134	1.07129		134	1		134	1
134.5	1.07076		134.5	1		134.5	1
135	1.07023		135	1		135	1
135.5	1.0697		135.5	1		135.5	1
136	1.06917		136	1		136	1
136.5	1.06865		136.5	1		136.5	1
137	1.06811		137	1		137	1
137.5	1.06757		137.5	1		137.5	1
138	1.06705		138	1		138	1
138.5	1.06651		138.5	1		138.5	1
139	1.06598		139	1		139	1
139.5	1.06544		139.5	1		139.5	1
140	1.06492		140	1		140	1
140.5	1.06438		140.5	1		140.5	1
141	1.06384		141	1		141	1
141.5	1.0633		141.5	1		141.5	1
142	1.06277		142	1		142	1
142.5	1.06225		142.5	1		142.5	1
143	1.0617		143	1		143	1
143.5	1.06117		143.5	1		143.5	1
144	1.06062		144	1		144	1
144.5	1.06009		144.5	1		144.5	1
145	1.05956		145	1		145	1
145.5	1.05902		145.5	1		145.5	1
146	1.05848		146	1		146	1
146.5	1.05794		146.5	1		146.5	1
147	1.05739		147	1		147	1
147.5	1.05687		147.5	1		147.5	1
148	1.05632		148	1		148	1
148.5	1.05578		148.5	1		148.5	1
149	1.05524		149	1		149	1
149.5	1.0547		149.5	1		149.5	1
150	1.05416		150	1		150	1
150.5	1.05362		150.5	1		150.5	1
151	1.05308		151	1		151	1
151.5	1.05253		151.5	1		151.5	1
152	1.052		152	1		152	1
152.5	1.05146		152.5	1		152.5	1
153	1.05092		153	1		153	1
153.5	1.05038		153.5	1		153.5	1
154	1.04983		154	1		154	1
154.5	1.04929		154.5	1		154.5	1
155	1.04874		155	1		155	1
155.5	1.0482		155.5	1		155.5	1
156	1.04765		156	1		156	1
156.5	1.04711		156.5	1		156.5	1
157	1.04658		157	1		157	1
157.5	1.04603		157.5	1		157.5	1
158	1.04549		158	1		158	1
158.5	1.04494		158.5	1		158.5	1
159	1.04441		159	1		159	1
159.5	1.04385		159.5	1		159.5	1
160	1.04331		160	1		160	1
160.5	1.04277		160.5	1		160.5	1
161	1.04222		161	1		161	1
161.5	1.04168		161.5	1		161.5	1
162	1.04114		162	1		162	1
162.5	1.0406		162.5	1		162.5	1
163	1.04005		163	1		163	1
163.5	1.03951		163.5	1		163.5	1
164	1.03896		164	1		164	1
164.5	1.03842		164.5	1		164.5	1
165	1.03787		165	1		165	1
165.5	1.03733		165.5	1		165.5	1
166	1.03678		166	1		166	1
166.5	1.03624		166.5	1		166.5	1
167	1.0357		167	1		167	1
167.5	1.03515		167.5	1		167.5	1
168	1.03461		168	1		168	1
168.5	1.03407		168.5	1		168.5	1
169	1.03352		169	1		169	1
169.5	1.03299		169.5	1		169.5	1
170	1.03243		170	1		170	1
170.5	1.03189		170.5	1		170.5	1
171	1.03135		171	1		171	1
171.5	1.03081		171.5	1		171.5	1
172	1.03025		172	1		172	1
172.5	1.02971		172.5	1		172.5	1
173	1.02916		173	1		173	1
173.5	1.02863		173.5	1		173.5	1
174	1.02809		174	1		174	1
174.5	1.02754		174.5	1		174.5	1
175	1.02699		175	1		175	1
175.5	1.02646		175.5	1		175.5	1
176	1.0259		176	1		176	1
176.5	1.02537		176.5	1		176.5	1
177	1.02483		177	1		177	1
177.5	1.02428		177.5	1		177.5	1
178	1.02374		178	1		178	1
178.5	1.02319		178.5	1		178.5	1
179	1.02265		179	1		179	1
179.5	1.02211		179.5	1		179.5	1
180	1.02157		180	1		180	1
180.5	1.02102		180.5	1		180.5	1
181	1.02048		181	1		181	1
181.5	1.01994		181.5	1		181.5	1
182	1.01939		182	1		182	1
182.5	1.01885		182.5	1		182.5	1
183	1.01831		183	1		183	1
183.5	1.01777		183.5	1		183.5	1
184	1.01722		184	1		184	1
184.5	1.01669		184.5	1		184.5	1
185	1.01614		185	1		185	1
185.5	1.01562		185.5	1		185.5	1
186	1.01506		186	1		186	1
186.5	1.01452		186.5	1		186.5	1
187	1.01398		187	1		187	1
187.5	1.01343		187.5	1		187.5	1
188	1.01289		188	1		188	1
188.5	1.01236		188.5	1		188.5	1
189	1.01181		189	1		189	1
189.5	1.01128		189.5	1		189.5	1
190	1.01074		190	1		190	1
190.5	1.0102		190.5	1		190.5	1
191	1.00966		191	1		191	1
191.5	1.00912		191.5	1		191.5	1
192	1.00858		192	1		192	1
192.5	1.00804		192.5	1		192.5	1
193	1.00751		193	1		193	1
193.5	1.00697		193.5	1		193.5	1
194	1.00643		194	1		194	1
194.5	1.00588		194.5	1		194.5	1
195	1.00536		195	1		195	1
195.5	1.00481		195.5	1		195.5	1
196	1.00428		196	1		196	1
196.5	1.00374		196.5	1		196.5	1
197	1.00322		197	1		197	1
197.5	1.00267		197.5	1		197.5	1
198	1.00214		198	1		198	1
198.5	1.0016		198.5	1		198.5	1
199	1.00106		199	1		199	1
199.5	1.00053		199.5	1		199.5	1
200	1		200	1		200	1

## Sheet: fig_5B
Optimised TMSD-F			TMSD-NF			FFL			Perfect response
miRNA input	Fluorescence		miRNA input	Fluorescence		miRNA input	Fluorescence		miRNA input	Fluorescence
0	0.000114663		0	0		0	0.00866401		0	0
0.5	0.00159459		0.5	1.42142e-05		0.5	0.00921121		0.02	0
1	0.00314833		1	2.71642e-05		1	0.00980758		0.04	0
1.5	0.00477822		1.5	3.90902e-05		1.5	0.0104333		0.06	0
2	0.00648634		2	5.01309e-05		2	0.0110681		0.08	0
2.5	0.00828066		2.5	6.0425e-05		2.5	0.0116934		0.1	0
3	0.0101586		3	7.00864e-05		3	0.012294		0.12	0
3.5	0.0121271		3.5	7.92156e-05		3.5	0.012859		0.14	0
4	0.0141884		4	8.78668e-05		4	0.0133815		0.16	0
4.5	0.016343		4.5	9.60895e-05		4.5	0.0138576		0.18	0
5	0.0186067		5	0.000103996		5	0.0142865		0.2	0
5.5	0.0209721		5.5	0.000111611		5.5	0.0146686		0.22	0
6	0.0234451		6	0.000119		6	0.0150057		0.24	0
6.5	0.026039		6.5	0.000126144		6.5	0.0153005		0.26	0
7	0.0287516		7	0.000133154		7	0.0155556		0.28	0
7.5	0.0315902		7.5	0.000139988		7.5	0.0157741		0.3	0
8	0.0345613		8	0.000146751		8	0.015959		0.32	0
8.5	0.0376715		8.5	0.000153394		8.5	0.016113		0.34	0
9	0.0409266		9	0.000160002		9	0.016239		0.36	0
9.5	0.0443332		9.5	0.000166581		9.5	0.0163394		0.38	0
10	0.0479048		10	0.000173153		10	0.0164167		0.4	0
10.5	0.051652		10.5	0.000179742		10.5	0.0164731		0.42	0
11	0.0555787		11	0.000186392		11	0.0165106		0.44	0
11.5	0.0596949		11.5	0.000193068		11.5	0.0165311		0.46	0
12	0.0640149		12	0.000199854		12	0.0165364		0.48	0
12.5	0.0685518		12.5	0.000206756		12.5	0.016528		0.5	0
13	0.0733197		13	0.0002138		13	0.0165074		0.52	0
13.5	0.0783351		13.5	0.000221014		13.5	0.016476		0.54	0
14	0.0836158		14	0.000228434		14	0.016435		0.56	0
14.5	0.0891829		14.5	0.000236094		14.5	0.0163856		0.58	0
15	0.0950584		15	0.000244024		15	0.0163289		0.6	0
15.5	0.101269		15.5	0.0002523		15.5	0.0162659		0.62	0
16	0.107845		16	0.000260894		16	0.0161976		0.64	0
16.5	0.114821		16.5	0.000269941		16.5	0.0161248		0.66	0
17	0.122237		17	0.000279479		17	0.0160484		0.68	0
17.5	0.130141		17.5	0.000289589		17.5	0.0159692		0.7	0
18	0.138591		18	0.000300364		18	0.0158878		0.72	0
18.5	0.147655		18.5	0.00031192		18.5	0.0158051		0.74	0
19	0.157414		19	0.000324401		19	0.0157217		0.76	0
19.5	0.167976		19.5	0.00033799		19.5	0.0156383		0.78	0
20	0.179469		20	0.000352909		20	0.0155555		0.8	0
20.5	0.192064		20.5	0.000369475		20.5	0.015474		0.82	0
21	0.205983		21	0.000388102		21	0.0153945		0.84	0
21.5	0.221538		21.5	0.000409374		21.5	0.0153174		0.86	0
22	0.239168		22	0.000434156		22	0.0152436		0.88	0
22.5	0.259539		22.5	0.000463782		22.5	0.0151735		0.9	0
23	0.283732		23	0.000500524		23	0.015108		0.92	0
23.5	0.313698		23.5	0.000548612		23.5	0.0150477		0.94	0
24	0.353611		24	0.000617606		24	0.0149933		0.96	0
24.5	0.415902		24.5	0.000737936		24.5	0.0149457		0.98	0
25	0.593756		25	0.00142291		25	0.0149056		1	0
25.5	0.921424		25.5	0.0600085		25.5	0.014874		1.02	0
26	0.989547		26	0.12		26	0.0148519		1.04	0
26.5	0.998534		26.5	0.179998		26.5	0.0148404		1.06	0
27	0.999772		27	0.24		27	0.0148407		1.08	0
27.5	0.99996		27.5	0.3		27.5	0.0148542		1.1	0
28	0.999992		28	0.36		28	0.0148825		1.12	0
28.5	0.999998		28.5	0.419999		28.5	0.0149274		1.14	0
29	1		29	0.48		29	0.0149911		1.16	0
29.5	1		29.5	0.540001		29.5	0.0150759		1.18	0
30	1		30	0.6		30	0.0151847		1.2	0
30.5	1		30.5	0.66		30.5	0.015321		1.22	0
31	1		31	0.720003		31	0.0154888		1.24	0
31.5	1		31.5	0.78		31.5	0.015693		1.26	0
32	1		32	0.84		32	0.0159395		1.28	0
32.5	1		32.5	0.9		32.5	0.0162358		1.3	0
33	1		33	0.96		33	0.0165908		1.32	0
33.5	1		33.5	0.999962		33.5	0.0170158		1.34	0
34	1		34	0.999991		34	0.0175247		1.36	0
34.5	1		34.5	0.999995		34.5	0.0181354		1.38	0
35	1		35	0.999996		35	0.0188704		1.4	0
35.5	1		35.5	0.999997		35.5	0.0197582		1.42	0
36	1		36	0.999998		36	0.0208348		1.44	0
36.5	1		36.5	0.999998		36.5	0.0221455		1.46	0
37	1		37	0.999998		37	0.0237463		1.48	0
37.5	1		37.5	0.999999		37.5	0.0257049		1.5	0
38	1		38	0.999999		38	0.0281006		1.52	0
38.5	1		38.5	0.999999		38.5	0.0310231		1.54	0
39	1		39	0.999999		39	0.0345697		1.56	0
39.5	1		39.5	0.999999		39.5	0.0388435		1.58	0
40	1		40	0.999999		40	0.0439518		1.6	0
40.5	1		40.5	0.999999		40.5	0.050007		1.62	0
41	1		41	0.999999		41	0.0571286		1.64	0
41.5	1		41.5	0.999999		41.5	0.0654458		1.66	0
42	1		42	0.999999		42	0.0750987		1.68	0
42.5	1		42.5	0.999999		42.5	0.0862391		1.7	0
43	1		43	0.999999		43	0.0990285		1.72	0
43.5	1		43.5	0.999999		43.5	0.113635		1.74	0
44	1		44	0.999999		44	0.130228		1.76	0
44.5	1		44.5	0.999999		44.5	0.14897		1.78	0
45	1		45	0.999999		45	0.17001		1.8	0
45.5	1		45.5	1		45.5	0.193468		1.82	0
46	1		46	1		46	0.219427		1.84	0
46.5	1		46.5	1		46.5	0.247915		1.86	0
47	1		47	1		47	0.278894		1.88	0
47.5	1		47.5	1		47.5	0.312248		1.9	0
48	1		48	1		48	0.347778		1.92	0
48.5	1		48.5	1		48.5	0.385191		1.94	0
49	1		49	1		49	0.424114		1.96	0
49.5	1		49.5	1		49.5	0.464098		1.98	0
50	1		50	1		50	0.50464		2	0
50.5	1		50.5	1		50.5	0.545206		2.02	0
51	1		51	1		51	0.585259		2.04	0
51.5	1		51.5	1		51.5	0.624287		2.06	0
52	1		52	1		52	0.66183		2.08	0
52.5	1		52.5	1		52.5	0.697497		2.1	0
53	1		53	1		53	0.730982		2.12	0
53.5	1		53.5	1		53.5	0.76207		2.14	0
54	1		54	1		54	0.790634		2.16	0
54.5	1		54.5	1		54.5	0.816627		2.18	0
55	1		55	1		55	0.840074		2.2	0
55.5	1		55.5	1		55.5	0.861058		2.22	0
56	1		56	1		56	0.879704		2.24	0
56.5	1		56.5	1		56.5	0.896166		2.26	0
57	1		57	1		57	0.910619		2.28	0
57.5	1		57.5	1		57.5	0.923244		2.3	0
58	1		58	1		58	0.934225		2.32	0
58.5	1		58.5	1		58.5	0.943739		2.34	0
59	1		59	1		59	0.951955		2.36	0
59.5	1		59.5	1		59.5	0.959028		2.38	0
60	1		60	1		60	0.965103		2.4	0
60.5	1		60.5	1		60.5	0.970309		2.42	0
61	1		61	1		61	0.974762		2.44	0
61.5	1		61.5	1		61.5	0.978565		2.46	0
62	1		62	1		62	0.981807		2.48	0
62.5	1		62.5	1		62.5	0.984568		2.5	0
63	1		63	1		63	0.986918		2.52	0
63.5	1		63.5	1		63.5	0.988914		2.54	0
64	1		64	1		64	0.99061		2.56	0
64.5	1		64.5	1		64.5	0.99205		2.58	0
65	1		65	1		65	0.993271		2.6	0
65.5	1		65.5	1		65.5	0.994306		2.62	0
66	1		66	1		66	0.995183		2.64	0
66.5	1		66.5	1		66.5	0.995925		2.66	0
67	1		67	1		67	0.996554		2.68	0
67.5	1		67.5	1		67.5	0.997087		2.7	0
68	1		68	1		68	0.997537		2.72	0
68.5	1		68.5	1		68.5	0.997919		2.74	0
69	1		69	1		69	0.998241		2.76	0
69.5	1		69.5	1		69.5	0.998514		2.78	0
70	1		70	1		70	0.998744		2.8	0
70.5	1		70.5	1		70.5	0.998939		2.82	0
71	1		71	1		71	0.999104		2.84	0
71.5	1		71.5	1		71.5	0.999243		2.86	0
72	1		72	1		72	0.999361		2.88	0
72.5	1		72.5	1		72.5	0.99946		2.9	0
73	1		73	1		73	0.999544		2.92	0
73.5	1		73.5	1		73.5	0.999615		2.94	0
74	1		74	1		74	0.999675		2.96	0
74.5	1		74.5	1		74.5	0.999726		2.98	0
75	1		75	1		75	0.999768		3	0
75.5	1		75.5	1		75.5	0.999804		3.02	0
76	1		76	1		76	0.999835		3.04	0
76.5	1		76.5	1		76.5	0.999861		3.06	0
77	1		77	1		77	0.999882		3.08	0
77.5	1		77.5	1		77.5	0.999901		3.1	0
78	1		78	1		78	0.999916		3.12	0
78.5	1		78.5	1		78.5	0.999929		3.14	0
79	1		79	1		79	0.99994		3.16	0
79.5	1		79.5	1		79.5	0.99995		3.18	0
80	1		80	1		80	0.999958		3.2	0
80.5	1		80.5	1		80.5	0.999964		3.22	0
81	1		81	1		81	0.99997		3.24	0
81.5	1		81.5	1		81.5	0.999974		3.26	0
82	1		82	1		82	0.999978		3.28	0
82.5	1		82.5	1		82.5	0.999982		3.3	0
83	1		83	1		83	0.999985		3.32	0
83.5	1		83.5	1		83.5	0.999987		3.34	0
84	1		84	1		84	0.999989		3.36	0
84.5	1		84.5	1		84.5	0.999991		3.38	0
85	1		85	1		85	0.999992		3.4	0
85.5	1		85.5	1		85.5	0.999993		3.42	0
86	1		86	1		86	0.999994		3.44	0
86.5	1		86.5	1		86.5	0.999995		3.46	0
87	1		87	1		87	0.999996		3.48	0
87.5	1		87.5	1		87.5	0.999997		3.5	0
88	1		88	1		88	0.999997		3.52	0
88.5	1		88.5	1		88.5	0.999998		3.54	0
89	1		89	1		89	0.999998		3.56	0
89.5	1		89.5	1		89.5	0.999998		3.58	0
90	1		90	1		90	0.999999		3.6	0
90.5	1		90.5	1		90.5	0.999999		3.62	0
91	1		91	1		91	0.999999		3.64	0
91.5	1		91.5	1		91.5	0.999999		3.66	0
92	1		92	1		92	0.999999		3.68	0
92.5	1		92.5	1		92.5	0.999999		3.7	0
93	1		93	1		93	0.999999		3.72	0
93.5	1		93.5	1		93.5	1		3.74	0
94	1		94	1		94	1		3.76	0
94.5	1		94.5	1		94.5	1		3.78	0
95	1		95	1		95	1		3.8	0
95.5	1		95.5	1		95.5	1		3.82	0
96	1		96	1		96	1		3.84	0
96.5	1		96.5	1		96.5	1		3.86	0
97	1		97	1		97	1		3.88	0
97.5	1		97.5	1		97.5	1		3.9	0
98	1		98	1		98	1		3.92	0
98.5	1		98.5	1		98.5	1		3.94	0
99	1		99	1		99	1		3.96	0
99.5	1		99.5	1		99.5	1		3.98	0
100	1		100	1		100	1		4	0
100.5	1		100.5	1		100.5	1		4.02	0
101	1		101	1		101	1		4.04	0
101.5	1		101.5	1		101.5	1		4.06	0
102	1		102	1		102	1		4.08	0
102.5	1		102.5	1		102.5	1		4.1	0
103	1		103	1		103	1		4.12	0
103.5	1		103.5	1		103.5	1		4.14	0
104	1		104	1		104	1		4.16	0
104.5	1		104.5	1		104.5	1		4.18	0
105	1		105	1		105	1		4.2	0
105.5	1		105.5	1		105.5	1		4.22	0
106	1		106	1		106	1		4.24	0
106.5	1		106.5	1		106.5	1		4.26	0
107	1		107	1		107	1		4.28	0
107.5	1		107.5	1		107.5	1		4.3	0
108	1		108	1		108	1		4.32	0
108.5	1		108.5	1		108.5	1		4.34	0
109	1		109	1		109	1		4.36	0
109.5	1		109.5	1		109.5	1		4.38	0
110	1		110	1		110	1		4.4	0
110.5	1		110.5	1		110.5	1		4.42	0
111	1		111	1		111	1		4.44	0
111.5	1		111.5	1		111.5	1		4.46	0
112	1		112	1		112	1		4.48	0
112.5	1		112.5	1		112.5	1		4.5	0
113	1		113	1		113	1		4.52	0
113.5	1		113.5	1		113.5	1		4.54	0
114	1		114	1		114	1		4.56	0
114.5	1		114.5	1		114.5	1		4.58	0
115	1		115	1		115	1		4.6	0
115.5	1		115.5	1		115.5	1		4.62	0
116	1		116	1		116	1		4.64	0
116.5	1		116.5	1		116.5	1		4.66	0
117	1		117	1		117	1		4.68	0
117.5	1		117.5	1		117.5	1		4.7	0
118	1		118	1		118	1		4.72	0
118.5	1		118.5	1		118.5	1		4.74	0
119	1		119	1		119	1		4.76	0
119.5	1		119.5	1		119.5	1		4.78	0
120	1		120	1		120	1		4.8	0
120.5	1		120.5	1		120.5	1		4.82	0
121	1		121	1		121	1		4.84	0
121.5	1		121.5	1		121.5	1		4.86	0
122	1		122	1		122	1		4.88	0
122.5	1		122.5	1		122.5	1		4.9	0
123	1		123	1		123	1		4.92	0
123.5	1		123.5	1		123.5	1		4.94	0
124	1		124	1		124	1		4.96	0
124.5	1		124.5	1		124.5	1		4.98	0
125	1		125	1		125	1		5	0
125.5	1		125.5	1		125.5	1		5.02	0
126	1		126	1		126	1		5.04	0
126.5	1		126.5	1		126.5	1		5.06	0
127	1		127	1		127	1		5.08	0
127.5	1		127.5	1		127.5	1		5.1	0
128	1		128	1		128	1		5.12	0
128.5	1		128.5	1		128.5	1		5.14	0
129	1		129	1		129	1		5.16	0
129.5	1		129.5	1		129.5	1		5.18	0
130	1		130	1		130	1		5.2	0
130.5	1		130.5	1		130.5	1		5.22	0
131	1		131	1		131	1		5.24	0
131.5	1		131.5	1		131.5	1		5.26	0
132	1		132	1		132	1		5.28	0
132.5	1		132.5	1		132.5	1		5.3	0
133	1		133	1		133	1		5.32	0
133.5	1		133.5	1		133.5	1		5.34	0
134	1		134	1		134	1		5.36	0
134.5	1		134.5	1		134.5	1		5.38	0
135	1		135	1		135	1		5.4	0
135.5	1		135.5	1		135.5	1		5.42	0
136	1		136	1		136	1		5.44	0
136.5	1		136.5	1		136.5	1		5.46	0
137	1		137	1		137	1		5.48	0
137.5	1		137.5	1		137.5	1		5.5	0
138	1		138	1		138	1		5.52	0
138.5	1		138.5	1		138.5	1		5.54	0
139	1		139	1		139	1		5.56	0
139.5	1		139.5	1		139.5	1		5.58	0
140	1		140	1		140	1		5.6	0
140.5	1		140.5	1		140.5	1		5.62	0
141	1		141	1		141	1		5.64	0
141.5	1		141.5	1		141.5	1		5.66	0
142	1		142	1		142	1		5.68	0
142.5	1		142.5	1		142.5	1		5.7	0
143	1		143	1		143	1		5.72	0
143.5	1		143.5	1		143.5	1		5.74	0
144	1		144	1		144	1		5.76	0
144.5	1		144.5	1		144.5	1		5.78	0
145	1		145	1		145	1		5.8	0
145.5	1		145.5	1		145.5	1		5.82	0
146	1		146	1		146	1		5.84	0
146.5	1		146.5	1		146.5	1		5.86	0
147	1		147	1		147	1		5.88	0
147.5	1		147.5	1		147.5	1		5.9	0
148	1		148	1		148	1		5.92	0
148.5	1		148.5	1		148.5	1		5.94	0
149	1		149	1		149	1		5.96	0
149.5	1		149.5	1		149.5	1		5.98	0
150	1		150	1		150	1		6	0
150.5	1		150.5	1		150.5	1		6.02	0
151	1		151	1		151	1		6.04	0
151.5	1		151.5	1		151.5	1		6.06	0
152	1		152	1		152	1		6.08	0
152.5	1		152.5	1		152.5	1		6.1	0
153	1		153	1		153	1		6.12	0
153.5	1		153.5	1		153.5	1		6.14	0
154	1		154	1		154	1		6.16	0
154.5	1		154.5	1		154.5	1		6.18	0
155	1		155	1		155	1		6.2	0
155.5	1		155.5	1		155.5	1		6.22	0
156	1		156	1		156	1		6.24	0
156.5	1		156.5	1		156.5	1		6.26	0
157	1		157	1		157	1		6.28	0
157.5	1		157.5	1		157.5	1		6.3	0
158	1		158	1		158	1		6.32	0
158.5	1		158.5	1		158.5	1		6.34	0
159	1		159	1		159	1		6.36	0
159.5	1		159.5	1		159.5	1		6.38	0
160	1		160	1		160	1		6.4	0
160.5	1		160.5	1		160.5	1		6.42	0
161	1		161	1		161	1		6.44	0
161.5	1		161.5	1		161.5	1		6.46	0
162	1		162	1		162	1		6.48	0
162.5	1		162.5	1		162.5	1		6.5	0
163	1		163	1		163	1		6.52	0
163.5	1		163.5	1		163.5	1		6.54	0
164	1		164	1		164	1		6.56	0
164.5	1		164.5	1		164.5	1		6.58	0
165	1		165	1		165	1		6.6	0
165.5	1		165.5	1		165.5	1		6.62	0
166	1		166	1		166	1		6.64	0
166.5	1		166.5	1		166.5	1		6.66	0
167	1		167	1		167	1		6.68	0
167.5	1		167.5	1		167.5	1		6.7	0
168	1		168	1		168	1		6.72	0
168.5	1		168.5	1		168.5	1		6.74	0
169	1		169	1		169	1		6.76	0
169.5	1		169.5	1		169.5	1		6.78	0
170	1		170	1		170	1		6.8	0
170.5	1		170.5	1		170.5	1		6.82	0
171	1		171	1		171	1		6.84	0
171.5	1		171.5	1		171.5	1		6.86	0
172	1		172	1		172	1		6.88	0
172.5	1		172.5	1		172.5	1		6.9	0
173	1		173	1		173	1		6.92	0
173.5	1		173.5	1		173.5	1		6.94	0
174	1		174	1		174	1		6.96	0
174.5	1		174.5	1		174.5	1		6.98	0
175	1		175	1		175	1		7	0
175.5	1		175.5	1		175.5	1		7.02	0
176	1		176	1		176	1		7.04	0
176.5	1		176.5	1		176.5	1		7.06	0
177	1		177	1		177	1		7.08	0
177.5	1		177.5	1		177.5	1		7.1	0
178	1		178	1		178	1		7.12	0
178.5	1		178.5	1		178.5	1		7.14	0
179	1		179	1		179	1		7.16	0
179.5	1		179.5	1		179.5	1		7.18	0
180	1		180	1		180	1		7.2	0
180.5	1		180.5	1		180.5	1		7.22	0
181	1		181	1		181	1		7.24	0
181.5	1		181.5	1		181.5	1		7.26	0
182	1		182	1		182	1		7.28	0
182.5	1		182.5	1		182.5	1		7.3	0
183	1		183	1		183	1		7.32	0
183.5	1		183.5	1		183.5	1		7.34	0
184	1		184	1		184	1		7.36	0
184.5	1		184.5	1		184.5	1		7.38	0
185	1		185	1		185	1		7.4	0
185.5	1		185.5	1		185.5	1		7.42	0
186	1		186	1		186	1		7.44	0
186.5	1		186.5	1		186.5	1		7.46	0
187	1		187	1		187	1		7.48	0
187.5	1		187.5	1		187.5	1		7.5	0
188	1		188	1		188	1		7.52	0
188.5	1		188.5	1		188.5	1		7.54	0
189	1		189	1		189	1		7.56	0
189.5	1		189.5	1		189.5	1		7.58	0
190	1		190	1		190	1		7.6	0
190.5	1		190.5	1		190.5	1		7.62	0
191	1		191	1		191	1		7.64	0
191.5	1		191.5	1		191.5	1		7.66	0
192	1		192	1		192	1		7.68	0
192.5	1		192.5	1		192.5	1		7.7	0
193	1		193	1		193	1		7.72	0
193.5	1		193.5	1		193.5	1		7.74	0
194	1		194	1		194	1		7.76	0
194.5	1		194.5	1		194.5	1		7.78	0
195	1		195	1		195	1		7.8	0
195.5	1		195.5	1		195.5	1		7.82	0
196	1		196	1		196	1		7.84	0
196.5	1		196.5	1		196.5	1		7.86	0
197	1		197	1		197	1		7.88	0
197.5	1		197.5	1		197.5	1		7.9	0
198	1		198	1		198	1		7.92	0
198.5	1		198.5	1		198.5	1		7.94	0
199	1		199	1		199	1		7.96	0
199.5	1		199.5	1		199.5	1		7.98	0
200	1		200	1		200	1		8	0
									8.02	0
									8.04	0
									8.06	0
									8.08	0
									8.1	0
									8.12	0
									8.14	0
									8.16	0
									8.18	0
									8.2	0
									8.22	0
									8.24	0
									8.26	0
									8.28	0
									8.3	0
									8.32	0
									8.34	0
									8.36	0
									8.38	0
									8.4	0
									8.42	0
									8.44	0
									8.46	0
									8.48	0
									8.5	0
									8.52	0
									8.54	0
									8.56	0
									8.58	0
									8.6	0
									8.62	0
									8.64	0
									8.66	0
									8.68	0
									8.7	0
									8.72	0
									8.74	0
									8.76	0
									8.78	0
									8.8	0
									8.82	0
									8.84	0
									8.86	0
									8.88	0
									8.9	0
									8.92	0
									8.94	0
									8.96	0
									8.98	0
									9	0
									9.02	0
									9.04	0
									9.06	0
									9.08	0
									9.1	0
									9.12	0
									9.14	0
									9.16	0
									9.18	0
									9.2	0
									9.22	0
									9.24	0
									9.26	0
									9.28	0
									9.3	0
									9.32	0
									9.34	0
									9.36	0
									9.38	0
									9.4	0
									9.42	0
									9.44	0
									9.46	0
									9.48	0
									9.5	0
									9.52	0
									9.54	0
									9.56	0
									9.58	0
									9.6	0
									9.62	0
									9.64	0
									9.66	0
									9.68	0
									9.7	0
									9.72	0
									9.74	0
									9.76	0
									9.78	0
									9.8	0
									9.82	0
									9.84	0
									9.86	0
									9.88	0
									9.9	0
									9.92	0
									9.94	0
									9.96	0
									9.98	0
									10	0
									10.02	0
									10.04	0
									10.06	0
									10.08	0
									10.1	0
									10.12	0
									10.14	0
									10.16	0
									10.18	0
									10.2	0
									10.22	0
									10.24	0
									10.26	0
									10.28	0
									10.3	0
									10.32	0
									10.34	0
									10.36	0
									10.38	0
									10.4	0
									10.42	0
									10.44	0
									10.46	0
									10.48	0
									10.5	0
									10.52	0
									10.54	0
									10.56	0
									10.58	0
									10.6	0
									10.62	0
									10.64	0
									10.66	0
									10.68	0
									10.7	0
									10.72	0
									10.74	0
									10.76	0
									10.78	0
									10.8	0
									10.82	0
									10.84	0
									10.86	0
									10.88	0
									10.9	0
									10.92	0
									10.94	0
									10.96	0
									10.98	0
									11	0
									11.02	0
									11.04	0
									11.06	0
									11.08	0
									11.1	0
									11.12	0
									11.14	0
									11.16	0
									11.18	0
									11.2	0
									11.22	0
									11.24	0
									11.26	0
									11.28	0
									11.3	0
									11.32	0
									11.34	0
									11.36	0
									11.38	0
									11.4	0
									11.42	0
									11.44	0
									11.46	0
									11.48	0
									11.5	0
									11.52	0
									11.54	0
									11.56	0
									11.58	0
									11.6	0
									11.62	0
									11.64	0
									11.66	0
									11.68	0
									11.7	0
									11.72	0
									11.74	0
									11.76	0
									11.78	0
									11.8	0
									11.82	0
									11.84	0
									11.86	0
									11.88	0
									11.9	0
									11.92	0
									11.94	0
									11.96	0
									11.98	0
									12	0
									12.02	0
									12.04	0
									12.06	0
									12.08	0
									12.1	0
									12.12	0
									12.14	0
									12.16	0
									12.18	0
									12.2	0
									12.22	0
									12.24	0
									12.26	0
									12.28	0
									12.3	0
									12.32	0
									12.34	0
									12.36	0
									12.38	0
									12.4	0
									12.42	0
									12.44	0
									12.46	0
									12.48	0
									12.5	0
									12.52	0
									12.54	0
									12.56	0
									12.58	0
									12.6	0
									12.62	0
									12.64	0
									12.66	0
									12.68	0
									12.7	0
									12.72	0
									12.74	0
									12.76	0
									12.78	0
									12.8	0
									12.82	0
									12.84	0
									12.86	0
									12.88	0
									12.9	0
									12.92	0
									12.94	0
									12.96	0
									12.98	0
									13	0
									13.02	0
									13.04	0
									13.06	0
									13.08	0
									13.1	0
									13.12	0
									13.14	0
									13.16	0
									13.18	0
									13.2	0
									13.22	0
									13.24	0
									13.26	0
									13.28	0
									13.3	0
									13.32	0
									13.34	0
									13.36	0
									13.38	0
									13.4	0
									13.42	0
									13.44	0
									13.46	0
									13.48	0
									13.5	0
									13.52	0
									13.54	0
									13.56	0
									13.58	0
									13.6	0
									13.62	0
									13.64	0
									13.66	0
									13.68	0
									13.7	0
									13.72	0
									13.74	0
									13.76	0
									13.78	0
									13.8	0
									13.82	0
									13.84	0
									13.86	0
									13.88	0
									13.9	0
									13.92	0
									13.94	0
									13.96	0
									13.98	0
									14	0
									14.02	0
									14.04	0
									14.06	0
									14.08	0
									14.1	0
									14.12	0
									14.14	0
									14.16	0
									14.18	0
									14.2	0
									14.22	0
									14.24	0
									14.26	0
									14.28	0
									14.3	0
									14.32	0
									14.34	0
									14.36	0
									14.38	0
									14.4	0
									14.42	0
									14.44	0
									14.46	0
									14.48	0
									14.5	0
									14.52	0
									14.54	0
									14.56	0
									14.58	0
									14.6	0
									14.62	0
									14.64	0
									14.66	0
									14.68	0
									14.7	0
									14.72	0
									14.74	0
									14.76	0
									14.78	0
									14.8	0
									14.82	0
									14.84	0
									14.86	0
									14.88	0
									14.9	0
									14.92	0
									14.94	0
									14.96	0
									14.98	0
									15	0
									15.02	0
									15.04	0
									15.06	0
									15.08	0
									15.1	0
									15.12	0
									15.14	0
									15.16	0
									15.18	0
									15.2	0
									15.22	0
									15.24	0
									15.26	0
									15.28	0
									15.3	0
									15.32	0
									15.34	0
									15.36	0
									15.38	0
									15.4	0
									15.42	0
									15.44	0
									15.46	0
									15.48	0
									15.5	0
									15.52	0
									15.54	0
									15.56	0
									15.58	0
									15.6	0
									15.62	0
									15.64	0
									15.66	0
									15.68	0
									15.7	0
									15.72	0
									15.74	0
									15.76	0
									15.78	0
									15.8	0
									15.82	0
									15.84	0
									15.86	0
									15.88	0
									15.9	0
									15.92	0
									15.94	0
									15.96	0
									15.98	0
									16	0
									16.02	0
									16.04	0
									16.06	0
									16.08	0
									16.1	0
									16.12	0
									16.14	0
									16.16	0
									16.18	0
									16.2	0
									16.22	0
									16.24	0
									16.26	0
									16.28	0
									16.3	0
									16.32	0
									16.34	0
									16.36	0
									16.38	0
									16.4	0
									16.42	0
									16.44	0
									16.46	0
									16.48	0
									16.5	0
									16.52	0
									16.54	0
									16.56	0
									16.58	0
									16.6	0
									16.62	0
									16.64	0
									16.66	0
									16.68	0
									16.7	0
									16.72	0
									16.74	0
									16.76	0
									16.78	0
									16.8	0
									16.82	0
									16.84	0
									16.86	0
									16.88	0
									16.9	0
									16.92	0
									16.94	0
									16.96	0
									16.98	0
									17	0
									17.02	0
									17.04	0
									17.06	0
									17.08	0
									17.1	0
									17.12	0
									17.14	0
									17.16	0
									17.18	0
									17.2	0
									17.22	0
									17.24	0
									17.26	0
									17.28	0
									17.3	0
									17.32	0
									17.34	0
									17.36	0
									17.38	0
									17.4	0
									17.42	0
									17.44	0
									17.46	0
									17.48	0
									17.5	0
									17.52	0
									17.54	0
									17.56	0
									17.58	0
									17.6	0
									17.62	0
									17.64	0
									17.66	0
									17.68	0
									17.7	0
									17.72	0
									17.74	0
									17.76	0
									17.78	0
									17.8	0
									17.82	0
									17.84	0
									17.86	0
									17.88	0
									17.9	0
									17.92	0
									17.94	0
									17.96	0
									17.98	0
									18	0
									18.02	0
									18.04	0
									18.06	0
									18.08	0
									18.1	0
									18.12	0
									18.14	0
									18.16	0
									18.18	0
									18.2	0
									18.22	0
									18.24	0
									18.26	0
									18.28	0
									18.3	0
									18.32	0
									18.34	0
									18.36	0
									18.38	0
									18.4	0
									18.42	0
									18.44	0
									18.46	0
									18.48	0
									18.5	0
									18.52	0
									18.54	0
									18.56	0
									18.58	0
									18.6	0
									18.62	0
									18.64	0
									18.66	0
									18.68	0
									18.7	0
									18.72	0
									18.74	0
									18.76	0
									18.78	0
									18.8	0
									18.82	0
									18.84	0
									18.86	0
									18.88	0
									18.9	0
									18.92	0
									18.94	0
									18.96	0
									18.98	0
									19	0
									19.02	0
									19.04	0
									19.06	0
									19.08	0
									19.1	0
									19.12	0
									19.14	0
									19.16	0
									19.18	0
									19.2	0
									19.22	0
									19.24	0
									19.26	0
									19.28	0
									19.3	0
									19.32	0
									19.34	0
									19.36	0
									19.38	0
									19.4	0
									19.42	0
									19.44	0
									19.46	0
									19.48	0
									19.5	0
									19.52	0
									19.54	0
									19.56	0
									19.58	0
									19.6	0
									19.62	0
									19.64	0
									19.66	0
									19.68	0
									19.7	0
									19.72	0
									19.74	0
									19.76	0
									19.78	0
									19.8	0
									19.82	0
									19.84	0
									19.86	0
									19.88	0
									19.9	0
									19.92	0
									19.94	0
									19.96	0
									19.98	0
									20	0
									20.02	0
									20.04	0
									20.06	0
									20.08	0
									20.1	0
									20.12	0
									20.14	0
									20.16	0
									20.18	0
									20.2	0
									20.22	0
									20.24	0
									20.26	0
									20.28	0
									20.3	0
									20.32	0
									20.34	0
									20.36	0
									20.38	0
									20.4	0
									20.42	0
									20.44	0
									20.46	0
									20.48	0
									20.5	0
									20.52	0
									20.54	0
									20.56	0
									20.58	0
									20.6	0
									20.62	0
									20.64	0
									20.66	0
									20.68	0
									20.7	0
									20.72	0
									20.74	0
									20.76	0
									20.78	0
									20.8	0
									20.82	0
									20.84	0
									20.86	0
									20.88	0
									20.9	0
									20.92	0
									20.94	0
									20.96	0
									20.98	0
									21	0
									21.02	0
									21.04	0
									21.06	0
									21.08	0
									21.1	0
									21.12	0
									21.14	0
									21.16	0
									21.18	0
									21.2	0
									21.22	0
									21.24	0
									21.26	0
									21.28	0
									21.3	0
									21.32	0
									21.34	0
									21.36	0
									21.38	0
									21.4	0
									21.42	0
									21.44	0
									21.46	0
									21.48	0
									21.5	0
									21.52	0
									21.54	0
									21.56	0
									21.58	0
									21.6	0
									21.62	0
									21.64	0
									21.66	0
									21.68	0
									21.7	0
									21.72	0
									21.74	0
									21.76	0
									21.78	0
									21.8	0
									21.82	0
									21.84	0
									21.86	0
									21.88	0
									21.9	0
									21.92	0
									21.94	0
									21.96	0
									21.98	0
									22	0
									22.02	0
									22.04	0
									22.06	0
									22.08	0
									22.1	0
									22.12	0
									22.14	0
									22.16	0
									22.18	0
									22.2	0
									22.22	0
									22.24	0
									22.26	0
									22.28	0
									22.3	0
									22.32	0
									22.34	0
									22.36	0
									22.38	0
									22.4	0
									22.42	0
									22.44	0
									22.46	0
									22.48	0
									22.5	0
									22.52	0
									22.54	0
									22.56	0
									22.58	0
									22.6	0
									22.62	0
									22.64	0
									22.66	0
									22.68	0
									22.7	0
									22.72	0
									22.74	0
									22.76	0
									22.78	0
									22.8	0
									22.82	0
									22.84	0
									22.86	0
									22.88	0
									22.9	0
									22.92	0
									22.94	0
									22.96	0
									22.98	0
									23	0
									23.02	0
									23.04	0
									23.06	0
									23.08	0
									23.1	0
									23.12	0
									23.14	0
									23.16	0
									23.18	0
									23.2	0
									23.22	0
									23.24	0
									23.26	0
									23.28	0
									23.3	0
									23.32	0
									23.34	0
									23.36	0
									23.38	0
									23.4	0
									23.42	0
									23.44	0
									23.46	0
									23.48	0
									23.5	0
									23.52	0
									23.54	0
									23.56	0
									23.58	0
									23.6	0
									23.62	0
									23.64	0
									23.66	0
									23.68	0
									23.7	0
									23.72	0
									23.74	0
									23.76	0
									23.78	0
									23.8	0
									23.82	0
									23.84	0
									23.86	0
									23.88	0
									23.9	0
									23.92	0
									23.94	0
									23.96	0
									23.98	0
									24	0
									24.02	0
									24.04	0
									24.06	0
									24.08	0
									24.1	0
									24.12	0
									24.14	0
									24.16	0
									24.18	0
									24.2	0
									24.22	0
									24.24	0
									24.26	0
									24.28	0
									24.3	0
									24.32	0
									24.34	0
									24.36	0
									24.38	0
									24.4	0
									24.42	0
									24.44	0
									24.46	0
									24.48	0
									24.5	0
									24.52	0
									24.54	0
									24.56	0
									24.58	0
									24.6	0
									24.62	0
									24.64	0
									24.66	0
									24.68	0
									24.7	0
									24.72	0
									24.74	0
									24.76	0
									24.78	0
									24.8	0
									24.82	0
									24.84	0
									24.86	0
									24.88	0
									24.9	0
									24.92	0
									24.94	0
									24.96	0
									24.98	0
									25	0
									25.02	1
									25.04	1
									25.06	1
									25.08	1
									25.1	1
									25.12	1
									25.14	1
									25.16	1
									25.18	1
									25.2	1
									25.22	1
									25.24	1
									25.26	1
									25.28	1
									25.3	1
									25.32	1
									25.34	1
									25.36	1
									25.38	1
									25.4	1
									25.42	1
									25.44	1
									25.46	1
									25.48	1
									25.5	1
									25.52	1
									25.54	1
									25.56	1
									25.58	1
									25.6	1
									25.62	1
									25.64	1
									25.66	1
									25.68	1
									25.7	1
									25.72	1
									25.74	1
									25.76	1
									25.78	1
									25.8	1
									25.82	1
									25.84	1
									25.86	1
									25.88	1
									25.9	1
									25.92	1
									25.94	1
									25.96	1
									25.98	1
									26	1
									26.02	1
									26.04	1
									26.06	1
									26.08	1
									26.1	1
									26.12	1
									26.14	1
									26.16	1
									26.18	1
									26.2	1
									26.22	1
									26.24	1
									26.26	1
									26.28	1
									26.3	1
									26.32	1
									26.34	1
									26.36	1
									26.38	1
									26.4	1
									26.42	1
									26.44	1
									26.46	1
									26.48	1
									26.5	1
									26.52	1
									26.54	1
									26.56	1
									26.58	1
									26.6	1
									26.62	1
									26.64	1
									26.66	1
									26.68	1
									26.7	1
									26.72	1
									26.74	1
									26.76	1
									26.78	1
									26.8	1
									26.82	1
									26.84	1
									26.86	1
									26.88	1
									26.9	1
									26.92	1
									26.94	1
									26.96	1
									26.98	1
									27	1
									27.02	1
									27.04	1
									27.06	1
									27.08	1
									27.1	1
									27.12	1
									27.14	1
									27.16	1
									27.18	1
									27.2	1
									27.22	1
									27.24	1
									27.26	1
									27.28	1
									27.3	1
									27.32	1
									27.34	1
									27.36	1
									27.38	1
									27.4	1
									27.42	1
									27.44	1
									27.46	1
									27.48	1
									27.5	1
									27.52	1
									27.54	1
									27.56	1
									27.58	1
									27.6	1
									27.62	1
									27.64	1
									27.66	1
									27.68	1
									27.7	1
									27.72	1
									27.74	1
									27.76	1
									27.78	1
									27.8	1
									27.82	1
									27.84	1
									27.86	1
									27.88	1
									27.9	1
									27.92	1
									27.94	1
									27.96	1
									27.98	1
									28	1
									28.02	1
									28.04	1
									28.06	1
									28.08	1
									28.1	1
									28.12	1
									28.14	1
									28.16	1
									28.18	1
									28.2	1
									28.22	1
									28.24	1
									28.26	1
									28.28	1
									28.3	1
									28.32	1
									28.34	1
									28.36	1
									28.38	1
									28.4	1
									28.42	1
									28.44	1
									28.46	1
									28.48	1
									28.5	1
									28.52	1
									28.54	1
									28.56	1
									28.58	1
									28.6	1
									28.62	1
									28.64	1
									28.66	1
									28.68	1
									28.7	1
									28.72	1
									28.74	1
									28.76	1
									28.78	1
									28.8	1
									28.82	1
									28.84	1
									28.86	1
									28.88	1
									28.9	1
									28.92	1
									28.94	1
									28.96	1
									28.98	1
									29	1
									29.02	1
									29.04	1
									29.06	1
									29.08	1
									29.1	1
									29.12	1
									29.14	1
									29.16	1
									29.18	1
									29.2	1
									29.22	1
									29.24	1
									29.26	1
									29.28	1
									29.3	1
									29.32	1
									29.34	1
									29.36	1
									29.38	1
									29.4	1
									29.42	1
									29.44	1
									29.46	1
									29.48	1
									29.5	1
									29.52	1
									29.54	1
									29.56	1
									29.58	1
									29.6	1
									29.62	1
									29.64	1
									29.66	1
									29.68	1
									29.7	1
									29.72	1
									29.74	1
									29.76	1
									29.78	1
									29.8	1
									29.82	1
									29.84	1
									29.86	1
									29.88	1
									29.9	1
									29.92	1
									29.94	1
									29.96	1
									29.98	1
									30	1
									30.02	1
									30.04	1
									30.06	1
									30.08	1
									30.1	1
									30.12	1
									30.14	1
									30.16	1
									30.18	1
									30.2	1
									30.22	1
									30.24	1
									30.26	1
									30.28	1
									30.3	1
									30.32	1
									30.34	1
									30.36	1
									30.38	1
									30.4	1
									30.42	1
									30.44	1
									30.46	1
									30.48	1
									30.5	1
									30.52	1
									30.54	1
									30.56	1
									30.58	1
									30.6	1
									30.62	1
									30.64	1
									30.66	1
									30.68	1
									30.7	1
									30.72	1
									30.74	1
									30.76	1
									30.78	1
									30.8	1
									30.82	1
									30.84	1
									30.86	1
									30.88	1
									30.9	1
									30.92	1
									30.94	1
									30.96	1
									30.98	1
									31	1
									31.02	1
									31.04	1
									31.06	1
									31.08	1
									31.1	1
									31.12	1
									31.14	1
									31.16	1
									31.18	1
									31.2	1
									31.22	1
									31.24	1
									31.26	1
									31.28	1
									31.3	1
									31.32	1
									31.34	1
									31.36	1
									31.38	1
									31.4	1
									31.42	1
									31.44	1
									31.46	1
									31.48	1
									31.5	1
									31.52	1
									31.54	1
									31.56	1
									31.58	1
									31.6	1
									31.62	1
									31.64	1
									31.66	1
									31.68	1
									31.7	1
									31.72	1
									31.74	1
									31.76	1
									31.78	1
									31.8	1
									31.82	1
									31.84	1
									31.86	1
									31.88	1
									31.9	1
									31.92	1
									31.94	1
									31.96	1
									31.98	1
									32	1
									32.02	1
									32.04	1
									32.06	1
									32.08	1
									32.1	1
									32.12	1
									32.14	1
									32.16	1
									32.18	1
									32.2	1
									32.22	1
									32.24	1
									32.26	1
									32.28	1
									32.3	1
									32.32	1
									32.34	1
									32.36	1
									32.38	1
									32.4	1
									32.42	1
									32.44	1
									32.46	1
									32.48	1
									32.5	1
									32.52	1
									32.54	1
									32.56	1
									32.58	1
									32.6	1
									32.62	1
									32.64	1
									32.66	1
									32.68	1
									32.7	1
									32.72	1
									32.74	1
									32.76	1
									32.78	1
									32.8	1
									32.82	1
									32.84	1
									32.86	1
									32.88	1
									32.9	1
									32.92	1
									32.94	1
									32.96	1
									32.98	1
									33	1
									33.02	1
									33.04	1
									33.06	1
									33.08	1
									33.1	1
									33.12	1
									33.14	1
									33.16	1
									33.18	1
									33.2	1
									33.22	1
									33.24	1
									33.26	1
									33.28	1
									33.3	1
									33.32	1
									33.34	1
									33.36	1
									33.38	1
									33.4	1
									33.42	1
									33.44	1
									33.46	1
									33.48	1
									33.5	1
									33.52	1
									33.54	1
									33.56	1
									33.58	1
									33.6	1
									33.62	1
									33.64	1
									33.66	1
									33.68	1
									33.7	1
									33.72	1
									33.74	1
									33.76	1
									33.78	1
									33.8	1
									33.82	1
									33.84	1
									33.86	1
									33.88	1
									33.9	1
									33.92	1
									33.94	1
									33.96	1
									33.98	1
									34	1
									34.02	1
									34.04	1
									34.06	1
									34.08	1
									34.1	1
									34.12	1
									34.14	1
									34.16	1
									34.18	1
									34.2	1
									34.22	1
									34.24	1
									34.26	1
									34.28	1
									34.3	1
									34.32	1
									34.34	1
									34.36	1
									34.38	1
									34.4	1
									34.42	1
									34.44	1
									34.46	1
									34.48	1
									34.5	1
									34.52	1
									34.54	1
									34.56	1
									34.58	1
									34.6	1
									34.62	1
									34.64	1
									34.66	1
									34.68	1
									34.7	1
									34.72	1
									34.74	1
									34.76	1
									34.78	1
									34.8	1
									34.82	1
									34.84	1
									34.86	1
									34.88	1
									34.9	1
									34.92	1
									34.94	1
									34.96	1
									34.98	1
									35	1
									35.02	1
									35.04	1
									35.06	1
									35.08	1
									35.1	1
									35.12	1
									35.14	1
									35.16	1
									35.18	1
									35.2	1
									35.22	1
									35.24	1
									35.26	1
									35.28	1
									35.3	1
									35.32	1
									35.34	1
									35.36	1
									35.38	1
									35.4	1
									35.42	1
									35.44	1
									35.46	1
									35.48	1
									35.5	1
									35.52	1
									35.54	1
									35.56	1
									35.58	1
									35.6	1
									35.62	1
									35.64	1
									35.66	1
									35.68	1
									35.7	1
									35.72	1
									35.74	1
									35.76	1
									35.78	1
									35.8	1
									35.82	1
									35.84	1
									35.86	1
									35.88	1
									35.9	1
									35.92	1
									35.94	1
									35.96	1
									35.98	1
									36	1
									36.02	1
									36.04	1
									36.06	1
									36.08	1
									36.1	1
									36.12	1
									36.14	1
									36.16	1
									36.18	1
									36.2	1
									36.22	1
									36.24	1
									36.26	1
									36.28	1
									36.3	1
									36.32	1
									36.34	1
									36.36	1
									36.38	1
									36.4	1
									36.42	1
									36.44	1
									36.46	1
									36.48	1
									36.5	1
									36.52	1
									36.54	1
									36.56	1
									36.58	1
									36.6	1
									36.62	1
									36.64	1
									36.66	1
									36.68	1
									36.7	1
									36.72	1
									36.74	1
									36.76	1
									36.78	1
									36.8	1
									36.82	1
									36.84	1
									36.86	1
									36.88	1
									36.9	1
									36.92	1
									36.94	1
									36.96	1
									36.98	1
									37	1
									37.02	1
									37.04	1
									37.06	1
									37.08	1
									37.1	1
									37.12	1
									37.14	1
									37.16	1
									37.18	1
									37.2	1
									37.22	1
									37.24	1
									37.26	1
									37.28	1
									37.3	1
									37.32	1
									37.34	1
									37.36	1
									37.38	1
									37.4	1
									37.42	1
									37.44	1
									37.46	1
									37.48	1
									37.5	1
									37.52	1
									37.54	1
									37.56	1
									37.58	1
									37.6	1
									37.62	1
									37.64	1
									37.66	1
									37.68	1
									37.7	1
									37.72	1
									37.74	1
									37.76	1
									37.78	1
									37.8	1
									37.82	1
									37.84	1
									37.86	1
									37.88	1
									37.9	1
									37.92	1
									37.94	1
									37.96	1
									37.98	1
									38	1
									38.02	1
									38.04	1
									38.06	1
									38.08	1
									38.1	1
									38.12	1
									38.14	1
									38.16	1
									38.18	1
									38.2	1
									38.22	1
									38.24	1
									38.26	1
									38.28	1
									38.3	1
									38.32	1
									38.34	1
									38.36	1
									38.38	1
									38.4	1
									38.42	1
									38.44	1
									38.46	1
									38.48	1
									38.5	1
									38.52	1
									38.54	1
									38.56	1
									38.58	1
									38.6	1
									38.62	1
									38.64	1
									38.66	1
									38.68	1
									38.7	1
									38.72	1
									38.74	1
									38.76	1
									38.78	1
									38.8	1
									38.82	1
									38.84	1
									38.86	1
									38.88	1
									38.9	1
									38.92	1
									38.94	1
									38.96	1
									38.98	1
									39	1
									39.02	1
									39.04	1
									39.06	1
									39.08	1
									39.1	1
									39.12	1
									39.14	1
									39.16	1
									39.18	1
									39.2	1
									39.22	1
									39.24	1
									39.26	1
									39.28	1
									39.3	1
									39.32	1
									39.34	1
									39.36	1
									39.38	1
									39.4	1
									39.42	1
									39.44	1
									39.46	1
									39.48	1
									39.5	1
									39.52	1
									39.54	1
									39.56	1
									39.58	1
									39.6	1
									39.62	1
									39.64	1
									39.66	1
									39.68	1
									39.7	1
									39.72	1
									39.74	1
									39.76	1
									39.78	1
									39.8	1
									39.82	1
									39.84	1
									39.86	1
									39.88	1
									39.9	1
									39.92	1
									39.94	1
[truncated: 503 more rows]

## Sheet: fig_5C
Optimised TMSD-F			TMSD-NF			FFL			Perfect response
miRNA input	Fluorescence		miRNA input	Fluorescence		miRNA input	Fluorescence		miRNA input	Fluorescence
0	0.000114664		0	0		0	0.00866401		0	0
0.5	0.000845642		0.5	7.27718e-06		0.5	0.00921121		0.01	0
1	0.00159464		1	1.42106e-05		1	0.00980758		0.02	0
1.5	0.00236213		1.5	2.08377e-05		1.5	0.0104333		0.03	0
2	0.00314833		2	2.71791e-05		2	0.0110681		0.04	0
2.5	0.00395362		2.5	3.32608e-05		2.5	0.0116934		0.05	0
3	0.00477868		3	3.91037e-05		3	0.012294		0.06	0
3.5	0.00562321		3.5	4.47262e-05		3.5	0.012859		0.07	0
4	0.00648819		4	5.01503e-05		4	0.0133815		0.08	0
4.5	0.00737384		4.5	5.538e-05		4.5	0.0138576		0.09	0
5	0.0082807		5	6.04413e-05		5	0.0142865		0.1	0
5.5	0.00920888		5.5	6.53455e-05		5.5	0.0146686		0.11	0
6	0.010159		6	7.01044e-05		6	0.0150057		0.12	0
6.5	0.0111316		6.5	7.47196e-05		6.5	0.0153005		0.13	0
7	0.0121271		7	7.92114e-05		7	0.0155556		0.14	0
7.5	0.0131459		7.5	8.35888e-05		7.5	0.0157741		0.15	0
8	0.0141884		8	8.78582e-05		8	0.015959		0.16	0
8.5	0.0152552		8.5	9.20277e-05		8.5	0.016113		0.17	0
9	0.0163468		9	9.61052e-05		9	0.016239		0.18	0
9.5	0.0174639		9.5	0.000100098		9.5	0.0163394		0.19	0
10	0.0186066		10	0.000104011		10	0.0164167		0.2	0
10.5	0.0197759		10.5	0.000107852		10.5	0.0164731		0.21	0
11	0.0209722		11	0.000111627		11	0.0165106		0.22	0
11.5	0.0221958		11.5	0.00011534		11.5	0.0165311		0.23	0
12	0.0234482		12	0.000118996		12	0.0165364		0.24	0
12.5	0.0247291		12.5	0.000122601		12.5	0.016528		0.25	0
13	0.0260396		13	0.000126159		13	0.0165074		0.26	0
13.5	0.0273802		13.5	0.000129674		13.5	0.016476		0.27	0
14	0.0287517		14	0.000133154		14	0.016435		0.28	0
14.5	0.0301546		14.5	0.000136592		14.5	0.0163856		0.29	0
15	0.0315901		15	0.000140003		15	0.0163289		0.3	0
15.5	0.0330588		15.5	0.000143387		15.5	0.016266		0.31	0
16	0.0345617		16	0.000146747		16	0.0161976		0.32	0
16.5	0.0360985		16.5	0.000150087		16.5	0.0161248		0.33	0
17	0.0376714		17	0.00015341		17	0.0160484		0.34	0
17.5	0.0392808		17.5	0.000156719		17.5	0.0159692		0.35	0
18	0.0409275		18	0.000160018		18	0.0158878		0.36	0
18.5	0.0426132		18.5	0.000163309		18.5	0.0158051		0.37	0
19	0.0443381		19	0.000166595		19	0.0157217		0.38	0
19.5	0.0461034		19.5	0.00016988		19.5	0.0156383		0.39	0
20	0.0479105		20	0.000173167		20	0.0155555		0.4	0
20.5	0.0497603		20.5	0.000176457		20.5	0.015474		0.41	0
21	0.051654		21	0.000179755		21	0.0153945		0.42	0
21.5	0.053593		21.5	0.000183064		21.5	0.0153174		0.43	0
22	0.0555785		22	0.000186387		22	0.0152436		0.44	0
22.5	0.0576118		22.5	0.000189726		22.5	0.0151735		0.45	0
23	0.0596949		23	0.000193083		23	0.015108		0.46	0
23.5	0.0618285		23.5	0.000196463		23.5	0.0150477		0.47	0
24	0.0640149		24	0.000199869		24	0.0149933		0.48	0
24.5	0.0662553		24.5	0.000203304		24.5	0.0149457		0.49	0
25	0.0685517		25	0.000206772		25	0.0149056		0.5	0
25.5	0.0709065		25.5	0.000210275		25.5	0.014874		0.51	0
26	0.0733197		26	0.000213817		26	0.0148519		0.52	0
26.5	0.0757956		26.5	0.000217401		26.5	0.0148404		0.53	0
27	0.0783345		27	0.000221032		27	0.0148407		0.54	0
27.5	0.0809413		27.5	0.000224715		27.5	0.0148542		0.55	0
28	0.083616		28	0.000228451		28	0.0148825		0.56	0
28.5	0.0863625		28.5	0.000232248		28.5	0.0149274		0.57	0
29	0.0891827		29	0.000236109		29	0.0149911		0.58	0
29.5	0.0920804		29.5	0.000240037		29.5	0.0150759		0.59	0
30	0.0950582		30	0.000244041		30	0.0151847		0.6	0
30.5	0.0981199		30.5	0.000248124		30.5	0.015321		0.61	0
31	0.101269		31	0.000252293		31	0.0154888		0.62	0
31.5	0.104509		31.5	0.000256554		31.5	0.015693		0.63	0
32	0.107845		32	0.000260914		32	0.0159395		0.64	0
32.5	0.111281		32.5	0.000265381		32.5	0.0162358		0.65	0
33	0.114821		33	0.00026996		33	0.0165908		0.66	0
33.5	0.118471		33.5	0.000274662		33.5	0.0170158		0.67	0
34	0.122237		34	0.000279489		34	0.0175247		0.68	0
34.5	0.126125		34.5	0.00028448		34.5	0.0181355		0.69	0
35	0.130143		35	0.000289612		35	0.0188704		0.7	0
35.5	0.134294		35.5	0.000294911		35.5	0.0197582		0.71	0
36	0.138591		36	0.000300387		36	0.0208348		0.72	0
36.5	0.143041		36.5	0.000306056		36.5	0.0221455		0.73	0
37	0.147655		37	0.000311943		37	0.0237463		0.74	0
37.5	0.152442		37.5	0.00031806		37.5	0.0257049		0.75	0
38	0.157415		38	0.000324426		38	0.0281006		0.76	0
38.5	0.162588		38.5	0.000331069		38.5	0.0310231		0.77	0
39	0.167976		39	0.000338013		39	0.0345697		0.78	0
39.5	0.173596		39.5	0.000345291		39.5	0.0388435		0.79	0
40	0.179469		40	0.00035294		40	0.0439518		0.8	0
40.5	0.185616		40.5	0.000360995		40.5	0.050007		0.81	0
41	0.192063		41	0.000369507		41	0.0571286		0.82	0
41.5	0.19884		41.5	0.000378533		41.5	0.0654458		0.83	0
42	0.205983		42	0.000388135		42	0.0750987		0.84	0
42.5	0.213532		42.5	0.000398396		42.5	0.0862391		0.85	0
43	0.221538		43	0.000409411		43	0.0990285		0.86	0
43.5	0.230059		43.5	0.000421299		43.5	0.113635		0.87	0
44	0.239169		44	0.000434199		44	0.130228		0.88	0
44.5	0.248957		44.5	0.000448298		44.5	0.14897		0.89	0
45	0.25954		45	0.000463833		45	0.17001		0.9	0
45.5	0.271065		45.5	0.000481118		45.5	0.193468		0.91	0
46	0.283732		46	0.000500576		46	0.219427		0.92	0
46.5	0.297812		46.5	0.000522807		46.5	0.247915		0.93	0
47	0.313697		47	0.000548684		47	0.278894		0.94	0
47.5	0.331977		47.5	0.00057956		47.5	0.312248		0.95	0
48	0.35361		48	0.000617744		48	0.347778		0.96	0
48.5	0.380344		48.5	0.00066739		48.5	0.385191		0.97	0
49	0.415901		49	0.000738153		49	0.424114		0.98	0
49.5	0.471274		49.5	0.00085973		49.5	0.464098		0.99	0
50	0.593753		50	0.00142578		50	0.50464		1	0
50.5	0.797779		50.5	0.0300013		50.5	0.545206		1.01	0
51	0.921424		51	0.0600017		51	0.585259		1.02	0
51.5	0.971289		51.5	0.0900001		51.5	0.624287		1.03	0
52	0.989547		52	0.12		52	0.66183		1.04	0
52.5	0.996132		52.5	0.15		52.5	0.697497		1.05	0
53	0.998534		53	0.18		53	0.730982		1.06	0
53.5	0.99943		53.5	0.21		53.5	0.762071		1.07	0
54	0.999772		54	0.24		54	0.790634		1.08	0
54.5	0.999907		54.5	0.270001		54.5	0.816627		1.09	0
55	0.999961		55	0.3		55	0.840075		1.1	0
55.5	0.999983		55.5	0.33		55.5	0.861058		1.11	0
56	0.999992		56	0.36		56	0.879704		1.12	0
56.5	0.999997		56.5	0.39		56.5	0.896166		1.13	0
57	0.999998		57	0.42		57	0.910619		1.14	0
57.5	0.999999		57.5	0.45		57.5	0.923244		1.15	0
58	1		58	0.48		58	0.934225		1.16	0
58.5	1		58.5	0.51		58.5	0.943739		1.17	0
59	1		59	0.54		59	0.951955		1.18	0
59.5	1		59.5	0.57		59.5	0.959028		1.19	0
60	1		60	0.6		60	0.965103		1.2	0
60.5	1		60.5	0.63		60.5	0.970309		1.21	0
61	1		61	0.660002		61	0.974762		1.22	0
61.5	1		61.5	0.69		61.5	0.978565		1.23	0
62	1		62	0.720001		62	0.981807		1.24	0
62.5	1		62.5	0.750001		62.5	0.984568		1.25	0
63	1		63	0.780002		63	0.986918		1.26	0
63.5	1		63.5	0.810001		63.5	0.988915		1.27	0
64	1		64	0.840001		64	0.99061		1.28	0
64.5	1		64.5	0.870001		64.5	0.99205		1.29	0
65	1		65	0.900003		65	0.993271		1.3	0
65.5	1		65.5	0.930001		65.5	0.994306		1.31	0
66	1		66	0.960001		66	0.995183		1.32	0
66.5	1		66.5	0.990001		66.5	0.995926		1.33	0
67	1		67	0.999954		67	0.996555		1.34	0
67.5	1		67.5	0.999982		67.5	0.997087		1.35	0
68	1		68	0.999989		68	0.997537		1.36	0
68.5	1		68.5	0.999992		68.5	0.997919		1.37	0
69	1		69	0.999994		69	0.998241		1.38	0
69.5	1		69.5	0.999995		69.5	0.998514		1.39	0
70	1		70	0.999996		70	0.998744		1.4	0
70.5	1		70.5	0.999996		70.5	0.998939		1.41	0
71	1		71	0.999997		71	0.999104		1.42	0
71.5	1		71.5	0.999997		71.5	0.999243		1.43	0
72	1		72	0.999998		72	0.999361		1.44	0
72.5	1		72.5	0.999998		72.5	0.99946		1.45	0
73	1		73	0.999998		73	0.999544		1.46	0
73.5	1		73.5	0.999998		73.5	0.999615		1.47	0
74	1		74	0.999998		74	0.999675		1.48	0
74.5	1		74.5	0.999998		74.5	0.999726		1.49	0
75	1		75	0.999999		75	0.999768		1.5	0
75.5	1		75.5	0.999999		75.5	0.999804		1.51	0
76	1		76	0.999999		76	0.999835		1.52	0
76.5	1		76.5	0.999999		76.5	0.999861		1.53	0
77	1		77	0.999999		77	0.999882		1.54	0
77.5	1		77.5	0.999999		77.5	0.999901		1.55	0
78	1		78	0.999999		78	0.999916		1.56	0
78.5	1		78.5	0.999999		78.5	0.999929		1.57	0
79	1		79	0.999999		79	0.99994		1.58	0
79.5	1		79.5	0.999999		79.5	0.99995		1.59	0
80	1		80	0.999999		80	0.999958		1.6	0
80.5	1		80.5	0.999999		80.5	0.999964		1.61	0
81	1		81	0.999999		81	0.99997		1.62	0
81.5	1		81.5	0.999999		81.5	0.999975		1.63	0
82	1		82	0.999999		82	0.999979		1.64	0
82.5	1		82.5	0.999999		82.5	0.999982		1.65	0
83	1		83	1		83	0.999985		1.66	0
83.5	1		83.5	1		83.5	0.999987		1.67	0
84	1		84	1		84	0.999989		1.68	0
84.5	1		84.5	1		84.5	0.999991		1.69	0
85	1		85	1		85	0.999992		1.7	0
85.5	1		85.5	1		85.5	0.999994		1.71	0
86	1		86	1		86	0.999995		1.72	0
86.5	1		86.5	1		86.5	0.999995		1.73	0
87	1		87	1		87	0.999996		1.74	0
87.5	1		87.5	1		87.5	0.999997		1.75	0
88	1		88	1		88	0.999997		1.76	0
88.5	1		88.5	1		88.5	0.999998		1.77	0
89	1		89	1		89	0.999998		1.78	0
89.5	1		89.5	1		89.5	0.999998		1.79	0
90	1		90	1		90	0.999999		1.8	0
90.5	1		90.5	1		90.5	0.999999		1.81	0
91	1		91	1		91	0.999999		1.82	0
91.5	1		91.5	1		91.5	0.999999		1.83	0
92	1		92	1		92	0.999999		1.84	0
92.5	1		92.5	1		92.5	0.999999		1.85	0
93	1		93	1		93	1		1.86	0
93.5	1		93.5	1		93.5	1		1.87	0
94	1		94	1		94	1		1.88	0
94.5	1		94.5	1		94.5	1		1.89	0
95	1		95	1		95	1		1.9	0
95.5	1		95.5	1		95.5	1		1.91	0
96	1		96	1		96	1		1.92	0
96.5	1		96.5	1		96.5	1		1.93	0
97	1		97	1		97	1		1.94	0
97.5	1		97.5	1		97.5	1		1.95	0
98	1		98	1		98	1		1.96	0
98.5	1		98.5	1		98.5	1		1.97	0
99	1		99	1		99	1		1.98	0
99.5	1		99.5	1		99.5	1		1.99	0
100	1		100	1		100	1		2	0

[truncated: 1 more sheets: fig_5D]
